# Supplementary material for: Null diffusion-based enrichment for metabolomics data
Source: PLoS One. 2017 Dec 6;12(12):e0189012. doi: 10.1371/journal.pone.0189012 (PMC5718512; doi:10.1371/journal.pone.0189012)
Supplement: S1 Table — Reported subgraphs and pathway analysis using IMPaLA and MetaboAnalyst on the experimental dataset. (XLSX) [file pone.0189012.s001.xlsx]

## Sheet: IMPaLA_ORA_top
KEGG pathway	Hits	Total	P-value	FDR
Glutathione metabolism	8	38	8.06e-10	8.99e-08
Cysteine and methionine metabolism	8	57	2.41e-08	2.1e-06
ABC transporters	10	123	7.32e-08	6.22e-06
Central carbon metabolism in cancer	6	37	6.79e-07	5.14e-05
Protein digestion and absorption	6	47	2.94e-06	0.000202
Alanine_ aspartate and glutamate metabolism	5	28	3.86e-06	0.00026
Aminoacyl-tRNA biosynthesis	5	52	8.73e-05	0.00325
Mineral absorption	4	29	0.000114	0.00417
beta-Alanine metabolism	4	31	0.00015	0.00534
Arginine and proline metabolism	5	91	0.00121	0.0311
Pantothenate and CoA biosynthesis	3	28	0.00191	0.0443

## Sheet: IMPaLA_ORA_raw
pathway_name	pathway_source	num_overlapping_metabolites	overlapping_metabolites	num_all_pathway_metabolites	P_metabolites	Q_metabolites
Urea cycle and metabolism of arginine_ proline_ glutamate_ aspartate and asparagine	EHMN	17	C00127;C00669;C00016;C02630;C00037;C00170;C01042;C00148;C01419;C00097;C00315;C00334;C00049;C00624;C00041;C00051;C01879	125 (125)	5.56e-17	1.99e-13
5-Oxoprolinuria	SMPDB	8	C00669;C00016;C00037;C00097;C01419;C00127;C00051;C01879	18 (18)	8.19e-13	4.18e-10
5-oxoprolinase deficiency	SMPDB	8	C00669;C00016;C00037;C00097;C01419;C00127;C00051;C01879	18 (18)	8.19e-13	4.18e-10
Gamma-Glutamyltransferase Deficiency	SMPDB	8	C00669;C00016;C00037;C00097;C01419;C00127;C00051;C01879	18 (18)	8.19e-13	4.18e-10
Gamma-glutamyl-transpeptidase deficiency	SMPDB	8	C00669;C00016;C00037;C00097;C01419;C00127;C00051;C01879	18 (18)	8.19e-13	4.18e-10
Glutathione Metabolism	SMPDB	8	C00669;C00016;C00037;C00097;C01419;C00127;C00051;C01879	18 (18)	8.19e-13	4.18e-10
Glutathione Synthetase Deficiency	SMPDB	8	C00669;C00016;C00037;C00097;C01419;C00127;C00051;C01879	18 (18)	8.19e-13	4.18e-10
&gamma;-glutamyl cycle	HumanCyc	10	C00669;C01042;C00037;C00097;C00148;C01419;C00049;C00041;C00051;C01879	43 (47)	1.52e-12	6.05e-10
Phase II conjugation	Wikipathways	13	C01419;C00103;C00167;C00016;C00037;C00097;C00148;C00669;C00049;C02180;C00041;C00051;C01879	102 (115)	1.43e-12	6.05e-10
Glutathione synthesis and recycling	Reactome	9	C00669;C00037;C00097;C00148;C01419;C00049;C00041;C00051;C01879	30 (31)	1.78e-12	6.35e-10
Defective AHCY causes Hypermethioninemia with S-adenosylhomocysteine hydrolase deficiency (HMAHCHD)	Reactome	13	C00669;C00103;C00167;C00016;C00037;C00097;C00148;C01419;C00049;C02180;C00041;C00051;C01879	122 (145)	1.51e-11	2.56e-09
Defective GCLC causes Hemolytic anemia due to gamma-glutamylcysteine synthetase deficiency (HAGGSD)	Reactome	13	C00669;C00103;C00167;C00016;C00037;C00097;C00148;C01419;C00049;C02180;C00041;C00051;C01879	122 (145)	1.51e-11	2.56e-09
Defective GGT1 causes Glutathionuria (GLUTH)	Reactome	13	C00669;C00103;C00167;C00016;C00037;C00097;C00148;C01419;C00049;C02180;C00041;C00051;C01879	122 (145)	1.51e-11	2.56e-09
Defective GSS causes Glutathione synthetase deficiency (GSS deficiency)	Reactome	13	C00669;C00103;C00167;C00016;C00037;C00097;C00148;C01419;C00049;C02180;C00041;C00051;C01879	122 (145)	1.51e-11	2.56e-09
Defective MAT1A causes Methionine adenosyltransferase deficiency (MATD)	Reactome	13	C00669;C00103;C00167;C00016;C00037;C00097;C00148;C01419;C00049;C02180;C00041;C00051;C01879	122 (145)	1.51e-11	2.56e-09
Defective OPLAH causes 5-oxoprolinase deficiency (OPLAHD)	Reactome	13	C00669;C00103;C00167;C00016;C00037;C00097;C00148;C01419;C00049;C02180;C00041;C00051;C01879	122 (145)	1.51e-11	2.56e-09
Defective SLC35D1 causes Schneckenbecken dysplasia (SCHBCKD)	Reactome	13	C00669;C00103;C00167;C00016;C00037;C00097;C00148;C01419;C00049;C02180;C00041;C00051;C01879	122 (145)	1.51e-11	2.56e-09
Defective TPMT causes Thiopurine S-methyltransferase deficiency (TPMT deficiency)	Reactome	13	C00669;C00103;C00167;C00016;C00037;C00097;C00148;C01419;C00049;C02180;C00041;C00051;C01879	122 (145)	1.51e-11	2.56e-09
Defective UGT1A1 causes hyperbilirubinemia	Reactome	13	C00669;C00103;C00167;C00016;C00037;C00097;C00148;C01419;C00049;C02180;C00041;C00051;C01879	122 (145)	1.51e-11	2.56e-09
Defective UGT1A4 causes hyperbilirubinemia	Reactome	13	C00669;C00103;C00167;C00016;C00037;C00097;C00148;C01419;C00049;C02180;C00041;C00051;C01879	122 (145)	1.51e-11	2.56e-09
Phase II conjugation	Reactome	13	C00669;C00103;C00167;C00016;C00037;C00097;C00148;C01419;C00049;C02180;C00041;C00051;C01879	122 (145)	1.51e-11	2.56e-09
Glutathione conjugation	Reactome	9	C00669;C00037;C00097;C00148;C01419;C00049;C00041;C00051;C01879	38 (41)	1.93e-11	3.13e-09
Metabolism	Reactome	26	C00669;C00016;C00037;C00170;C00624;C01879;C00956;C03017;C03594;C00049;C00315;C00270;C00127;C00041;C00550;C00148;C00103;C00167;C00670;C00864;C01419;C00093;C00097;C02180;C00051;C00137	808 (1017)	3.12e-11	4.85e-09
Glutathione metabolism	Wikipathways	7	C00669;C00037;C00097;C01419;C00127;C00051;C01879	18 (18)	8.05e-11	1.2e-08
Biological oxidations	Reactome	15	C00669;C00103;C00167;C00016;C00037;C03594;C00097;C00148;C01419;C00315;C00049;C02180;C00041;C00051;C01879	220 (278)	1.85e-10	2.15e-08
2-Hydroxyglutric Aciduria (D And L Form)	SMPDB	9	C00669;C00016;C00037;C00097;C00049;C00334;C00127;C00041;C00051	48 (48)	1.86e-10	2.15e-08
4-Hydroxybutyric Aciduria/Succinic Semialdehyde Dehydrogenase Deficiency	SMPDB	9	C00669;C00016;C00037;C00097;C00049;C00334;C00127;C00041;C00051	48 (48)	1.86e-10	2.15e-08
Glutamate Metabolism	SMPDB	9	C00669;C00016;C00037;C00097;C00049;C00334;C00127;C00041;C00051	48 (48)	1.86e-10	2.15e-08
Homocarnosinosis	SMPDB	9	C00669;C00016;C00037;C00097;C00049;C00334;C00127;C00041;C00051	48 (48)	1.86e-10	2.15e-08
Hyperinsulinism-Hyperammonemia Syndrome	SMPDB	9	C00669;C00016;C00037;C00097;C00049;C00334;C00127;C00041;C00051	48 (48)	1.86e-10	2.15e-08
Succinic semialdehyde dehydrogenase deficiency	SMPDB	9	C00669;C00016;C00037;C00097;C00049;C00334;C00127;C00041;C00051	48 (48)	1.86e-10	2.15e-08
Glutathione metabolism - Homo sapiens (human)	KEGG	8	C00669;C00037;C00097;C01419;C00315;C00127;C00051;C01879	38 (38)	8.06e-10	8.99e-08
Transmembrane transport of small molecules	Reactome	14	C00148;C00167;C00037;C03594;C00097;C00334;C00049;C00491;C00315;C00864;C00270;C00041;C00550;C00137	204 (216)	8.33e-10	9.02e-08
Metabolism of amino acids and derivatives	Wikipathways	13	C00148;C00016;C00037;C00097;C01419;C00669;C00170;C00315;C00049;C00127;C00041;C00051;C00624	174 (187)	1.39e-09	1.46e-07
Metabolic disorders of biological oxidation enzymes	Reactome	16	C00148;C00103;C00167;C00016;C00037;C03594;C00097;C00049;C00669;C01419;C00315;C00334;C02180;C00041;C00051;C01879	305 (382)	1.89e-09	1.93e-07
Metabolism of amino acids and derivatives	Reactome	13	C00669;C00956;C00016;C00037;C00170;C00148;C01419;C00097;C00315;C00049;C00624;C00041;C00051	181 (190)	2.27e-09	2.25e-07
Amino acid and oligopeptide SLC transporters	Reactome	8	C00148;C00037;C00097;C00049;C00491;C00334;C00270;C00041	45 (45)	3.4e-09	3.28e-07
Transport of inorganic cations/anions and amino acids/oligopeptides	Reactome	8	C00148;C00037;C00097;C00049;C00491;C00334;C00270;C00041	48 (48)	5.84e-09	5.48e-07
SLC-mediated transmembrane transport	Reactome	12	C00148;C00167;C00037;C00097;C00334;C00049;C00491;C00315;C00864;C00270;C00041;C00137	160 (165)	6.72e-09	6.16e-07
Disease	Reactome	19	C00148;C00103;C00167;C00016;C00037;C03594;C00097;C01879;C00334;C00049;C00669;C01419;C00315;C00864;C02180;C00127;C00041;C00051;C00270	533 (699)	2.03e-08	1.82e-06
Cysteine and methionine metabolism - Homo sapiens (human)	KEGG	8	C03145;C00155;C00170;C00049;C00491;C00097;C00041;C00051	57 (57)	2.41e-08	2.1e-06
ABC transporters - Homo sapiens (human)	KEGG	10	C00148;C00093;C00037;C00137;C00049;C00491;C00315;C00041;C00051;C00031	123 (123)	7.32e-08	6.22e-06
leukotriene biosynthesis	HumanCyc	6	C00148;C00037;C00097;C00049;C00041;C00051	29 (30)	1.46e-07	1.21e-05
Amino acid transport across the plasma membrane	Reactome	6	C00148;C00037;C00097;C00491;C00334;C00041	32 (32)	2.74e-07	2.22e-05
One carbon donor	Wikipathways	5	C00051;C00037;C00155;C00097;C00315	19 (23)	4.85e-07	3.85e-05
Endosomal/Vacuolar pathway	Reactome	5	C00049;C00148;C00041;C00037;C00097	20 (20)	6.42e-07	4.99e-05
glutathione biosynthesis	HumanCyc	4	C00037;C00669;C00051;C00097	9 (9)	6.91e-07	5.14e-05
Central carbon metabolism in cancer - Homo sapiens (human)	KEGG	6	C00148;C00031;C00037;C00097;C00049;C00041	37 (37)	6.79e-07	5.14e-05
Proton/oligonucleotide cotransporters	Reactome	5	C00049;C00148;C00041;C00037;C00097	21 (21)	8.38e-07	6.1e-05
tRNA charging	HumanCyc	5	C00049;C00148;C00041;C00037;C00097	24 (24)	1.72e-06	0.000123
Proton-coupled neutral amino acid transporters	Reactome	3	C00041;C00148;C00037	4 (4)	2.71e-06	0.00019
Protein digestion and absorption - Homo sapiens (human)	KEGG	6	C00148;C00037;C00097;C00049;C00491;C00041	47 (47)	2.94e-06	0.000202
Alanine_ aspartate and glutamate metabolism - Homo sapiens (human)	KEGG	5	C00334;C00041;C00049;C12270;C01042	28 (28)	3.86e-06	0.00026
Transport of glucose and other sugars_ bile salts and organic acids_ metal ions and amine compounds	Reactome	7	C00148;C00037;C00097;C00315;C00334;C00041;C00137	78 (83)	4.53e-06	0.0003
Antigen processing-Cross presentation	Reactome	5	C00049;C00148;C00041;C00037;C00097	29 (29)	4.64e-06	0.000301
Sulfur amino acid metabolism	Reactome	6	C01419;C00016;C00037;C00097;C00669;C00170	52 (59)	5.39e-06	0.000344
Na+/Cl- dependent neurotransmitter transporters	Reactome	5	C00334;C00148;C00041;C00037;C00097	31 (31)	6.55e-06	0.000403
Transport of inorganic cations-anions and amino acids-oligopeptides	Wikipathways	5	C00041;C00148;C00049;C00037;C00097	31 (32)	6.55e-06	0.000403
Metabolism of water-soluble vitamins and cofactors	Wikipathways	7	C00016;C00037;C00097;C00864;C00127;C00041;C00051	83 (96)	6.89e-06	0.000417
Glycine_ serine_ alanine and threonine metabolism	EHMN	7	C01419;C00016;C00037;C00155;C00097;C00041;C00051	88 (88)	1.02e-05	0.000524
<i>S</i>-methyl-5-thio-&alpha;-D-ribose 1-phosphate degradation	HumanCyc	5	C00049;C00148;C00041;C00037;C00097	35 (35)	1.22e-05	0.000524
Amine compound SLC transporters	Reactome	5	C00334;C00148;C00041;C00037;C00097	35 (35)	1.22e-05	0.000524
Class I MHC mediated antigen processing & presentation	Reactome	5	C00049;C00148;C00041;C00037;C00097	35 (35)	1.22e-05	0.000524
Defective AMN causes hereditary megaloblastic anemia 1	Reactome	7	C00016;C00037;C00097;C00864;C00127;C00041;C00051	90 (101)	1.19e-05	0.000524
Defective BTD causes biotidinase deficiency	Reactome	7	C00016;C00037;C00097;C00864;C00127;C00041;C00051	90 (101)	1.19e-05	0.000524
Defective CD320 causes methylmalonic aciduria	Reactome	7	C00016;C00037;C00097;C00864;C00127;C00041;C00051	90 (101)	1.19e-05	0.000524
Defective CUBN causes hereditary megaloblastic anemia 1	Reactome	7	C00016;C00037;C00097;C00864;C00127;C00041;C00051	90 (101)	1.19e-05	0.000524
Defective GIF causes intrinsic factor deficiency	Reactome	7	C00016;C00037;C00097;C00864;C00127;C00041;C00051	90 (101)	1.19e-05	0.000524
Defective HLCS causes multiple carboxylase deficiency	Reactome	7	C00016;C00037;C00097;C00864;C00127;C00041;C00051	90 (101)	1.19e-05	0.000524
Defective LMBRD1 causes methylmalonic aciduria and homocystinuria type cblF	Reactome	7	C00016;C00037;C00097;C00864;C00127;C00041;C00051	90 (101)	1.19e-05	0.000524
Defective MMAA causes methylmalonic aciduria type cblA	Reactome	7	C00016;C00037;C00097;C00864;C00127;C00041;C00051	90 (101)	1.19e-05	0.000524
Defective MMAB causes methylmalonic aciduria type cblB	Reactome	7	C00016;C00037;C00097;C00864;C00127;C00041;C00051	90 (101)	1.19e-05	0.000524
Defective MMACHC causes methylmalonic aciduria and homocystinuria type cblC	Reactome	7	C00016;C00037;C00097;C00864;C00127;C00041;C00051	90 (101)	1.19e-05	0.000524
Defective MMADHC causes methylmalonic aciduria and homocystinuria type cblD	Reactome	7	C00016;C00037;C00097;C00864;C00127;C00041;C00051	90 (101)	1.19e-05	0.000524
Defective MTR causes methylmalonic aciduria and homocystinuria type cblG	Reactome	7	C00016;C00037;C00097;C00864;C00127;C00041;C00051	90 (101)	1.19e-05	0.000524
Defective MTRR causes methylmalonic aciduria and homocystinuria type cblE	Reactome	7	C00016;C00037;C00097;C00864;C00127;C00041;C00051	90 (101)	1.19e-05	0.000524
Defective MUT causes methylmalonic aciduria mut type	Reactome	7	C00016;C00037;C00097;C00864;C00127;C00041;C00051	90 (101)	1.19e-05	0.000524
Defective TCN2 causes hereditary megaloblastic anemia	Reactome	7	C00016;C00037;C00097;C00864;C00127;C00041;C00051	90 (101)	1.19e-05	0.000524
Defects in biotin (Btn) metabolism	Reactome	7	C00016;C00037;C00097;C00864;C00127;C00041;C00051	90 (101)	1.19e-05	0.000524
Defects in cobalamin (B12) metabolism	Reactome	7	C00016;C00037;C00097;C00864;C00127;C00041;C00051	90 (101)	1.19e-05	0.000524
Defects in vitamin and cofactor metabolism	Reactome	7	C00016;C00037;C00097;C00864;C00127;C00041;C00051	90 (101)	1.19e-05	0.000524
Metabolism of vitamins and cofactors	Reactome	7	C00016;C00037;C00097;C00864;C00127;C00041;C00051	90 (101)	1.19e-05	0.000524
Metabolism of water-soluble vitamins and cofactors	Reactome	7	C00016;C00037;C00097;C00864;C00127;C00041;C00051	90 (101)	1.19e-05	0.000524
Cystathionine Beta-Synthase Deficiency	SMPDB	5	C00315;C00037;C00170;C00097;C00016	41 (42)	2.71e-05	0.00106
Glycine N-methyltransferase Deficiency	SMPDB	5	C00315;C00037;C00170;C00097;C00016	41 (42)	2.71e-05	0.00106
Homocystinuria-megaloblastic anemia due to defect in cobalamin metabolism_ cblG complementation type	SMPDB	5	C00315;C00037;C00170;C00097;C00016	41 (42)	2.71e-05	0.00106
Hypermethioninemia	SMPDB	5	C00315;C00037;C00170;C00097;C00016	41 (42)	2.71e-05	0.00106
Methionine Adenosyltransferase Deficiency	SMPDB	5	C00315;C00037;C00170;C00097;C00016	41 (42)	2.71e-05	0.00106
Methionine Metabolism	SMPDB	5	C00315;C00037;C00170;C00097;C00016	41 (42)	2.71e-05	0.00106
Methylenetetrahydrofolate Reductase Deficiency (MTHFRD)	SMPDB	5	C00315;C00037;C00170;C00097;C00016	41 (42)	2.71e-05	0.00106
S-Adenosylhomocysteine (SAH) Hydrolase Deficiency	SMPDB	5	C00315;C00037;C00170;C00097;C00016	41 (42)	2.71e-05	0.00106
Mitochondrial Iron-Sulfur Cluster Biogenesis	Wikipathways	3	C00041;C00097;C00016	9 (12)	5.51e-05	0.00214
Adaptive Immune System	Reactome	5	C00049;C00148;C00041;C00037;C00097	48 (48)	5.91e-05	0.00227
Methionine and cysteine metabolism	EHMN	6	C00037;C00155;C00097;C00049;C00491;C00041	80 (80)	6.63e-05	0.00252
Vitamin C (ascorbate) metabolism	Reactome	3	C00127;C00051;C00016	10 (12)	7.82e-05	0.00294
Aminoacyl-tRNA biosynthesis - Homo sapiens (human)	KEGG	5	C00041;C00148;C00049;C00037;C00097	52 (52)	8.73e-05	0.00325
Mineral absorption - Homo sapiens (human)	KEGG	4	C00148;C00031;C00041;C00037	29 (29)	0.000114	0.00417
Transport of glucose and other sugars_ bile salts and organic acids_ metal ions and amine compounds	Wikipathways	4	C00334;C00148;C00037;C00137	29 (29)	0.000114	0.00417
Urea cycle and metabolism of amino groups	Wikipathways	4	C00148;C00624;C00049;C00315	30 (30)	0.000131	0.00473
beta-Alanine metabolism - Homo sapiens (human)	KEGG	4	C00334;C00864;C00049;C00315	31 (31)	0.00015	0.00534
Glycerophospholipid metabolism	EHMN	6	C00016;C00093;C00037;C00670;C00491;C00041	96 (96)	0.000184	0.00651
Metabolism of nucleotides	Wikipathways	6	C00016;C00037;C00049;C00127;C00041;C00051	97 (111)	0.000195	0.00682
Glucuronidation	Wikipathways	3	C00031;C00103;C00167	14 (14)	0.000231	0.00794
Trans-sulfuration pathway	Wikipathways	3	C00051;C00155;C00097	14 (14)	0.000231	0.00794
Metabolism of lipids and lipoproteins	Reactome	11	C00016;C00550;C00093;C03017;C00037;C00670;C03594;C00270;C00127;C00051;C00137	365 (447)	0.000249	0.00845
tRNA Aminoacylation	Wikipathways	5	C00041;C00148;C00049;C00037;C00097	65 (65)	0.000255	0.00859
Cytosolic tRNA aminoacylation	Reactome	5	C00049;C00041;C00148;C00037;C00097	66 (66)	0.000274	0.00889
Mitochondrial tRNA aminoacylation	Reactome	5	C00049;C00041;C00148;C00037;C00097	66 (66)	0.000274	0.00889
Purine metabolism	Reactome	5	C00037;C00127;C00049;C00051;C00016	66 (67)	0.000274	0.00889
tRNA Aminoacylation	Reactome	5	C00049;C00041;C00148;C00037;C00097	66 (66)	0.000274	0.00889
Glyoxylate metabolism	Reactome	3	C00041;C00037;C00016	15 (15)	0.000287	0.00925
Detoxification of Reactive Oxygen Species	Reactome	3	C00127;C00051;C00016	17 (20)	0.000424	0.0135
glycine biosynthesis	HumanCyc	2	C00041;C00037	4 (4)	0.000472	0.0147
hydrogen sulfide biosynthesis (trans-sulfuration)	HumanCyc	2	C00155;C00097	4 (6)	0.000472	0.0147
thio-molybdenum cofactor biosynthesis	HumanCyc	2	C00041;C00097	4 (6)	0.000472	0.0147
Metabolism of nucleotides	Reactome	6	C00016;C00037;C00049;C00127;C00041;C00051	122 (135)	0.000677	0.0208
Abnormal metabolism in phenylketonuria	Wikipathways	3	C00049;C00041;C00016	20 (21)	0.000698	0.0209
Detoxification of Reactive Oxygen Species	Wikipathways	3	C00127;C00051;C00016	20 (23)	0.000698	0.0209
Trans-sulfuration and one carbon metabolism	Wikipathways	3	C00051;C00037;C00097	20 (20)	0.000698	0.0209
glutathione redox reactions II	HumanCyc	2	C00127;C00051	5 (5)	0.000782	0.0233
Abnormal metabolism in phenylketonuria	Reactome	3	C00049;C00041;C00016	21 (21)	0.000809	0.0239
Immune System	Reactome	5	C00049;C00148;C00041;C00037;C00097	87 (103)	0.000987	0.0289
Arginine and Proline Metabolism	SMPDB	4	C00148;C00049;C00037;C00016	52 (52)	0.00112	0.0297
Arginine: Glycine Amidinotransferase Deficiency (AGAT Deficiency)	SMPDB	4	C00148;C00049;C00037;C00016	52 (52)	0.00112	0.0297
Creatine deficiency_ guanidinoacetate methyltransferase deficiency	SMPDB	4	C00148;C00049;C00037;C00016	52 (52)	0.00112	0.0297
Guanidinoacetate Methyltransferase Deficiency (GAMT Deficiency)	SMPDB	4	C00148;C00049;C00037;C00016	52 (52)	0.00112	0.0297
Hyperornithinemia with gyrate atrophy (HOGA)	SMPDB	4	C00148;C00049;C00037;C00016	52 (52)	0.00112	0.0297
Hyperornithinemia-hyperammonemia-homocitrullinuria [HHH-syndrome]	SMPDB	4	C00148;C00049;C00037;C00016	52 (52)	0.00112	0.0297
Hyperprolinemia Type I	SMPDB	4	C00148;C00049;C00037;C00016	52 (52)	0.00112	0.0297
Hyperprolinemia Type II	SMPDB	4	C00148;C00049;C00037;C00016	52 (52)	0.00112	0.0297
L-arginine:glycine amidinotransferase deficiency	SMPDB	4	C00148;C00049;C00037;C00016	52 (52)	0.00112	0.0297
Ornithine Aminotransferase Deficiency (OAT Deficiency)	SMPDB	4	C00148;C00049;C00037;C00016	52 (52)	0.00112	0.0297
Prolidase Deficiency (PD)	SMPDB	4	C00148;C00049;C00037;C00016	52 (52)	0.00112	0.0297
Prolinemia Type II	SMPDB	4	C00148;C00049;C00037;C00016	52 (52)	0.00112	0.0297
Folate Metabolism	Wikipathways	4	C00031;C00037;C00097;C00016	51 (65)	0.00104	0.0297
[2Fe-2S] iron-sulfur cluster biosynthesis	HumanCyc	2	C00041;C00097	6 (6)	0.00117	0.0304
Glycogen Metabolism	Wikipathways	2	C00031;C00103	6 (6)	0.00117	0.0304
Linoleate metabolism	EHMN	3	C00127;C00051;C00167	24 (24)	0.00121	0.0311
Arginine and proline metabolism - Homo sapiens (human)	KEGG	5	C00334;C00049;C00624;C00148;C00315	91 (91)	0.00121	0.0311
3-Phosphoglycerate dehydrogenase deficiency	SMPDB	4	C00041;C00037;C00097;C00016	55 (55)	0.00139	0.0337
Dihydropyrimidine Dehydrogenase Deficiency (DHPD)	SMPDB	4	C00041;C00037;C00097;C00016	55 (55)	0.00139	0.0337
Dimethylglycine Dehydrogenase Deficiency	SMPDB	4	C00041;C00037;C00097;C00016	55 (55)	0.00139	0.0337
Dimethylglycinuria	SMPDB	4	C00041;C00037;C00097;C00016	55 (55)	0.00139	0.0337
Glycine and Serine Metabolism	SMPDB	4	C00041;C00037;C00097;C00016	55 (55)	0.00139	0.0337
Hyperglycinemia_ non-ketotic	SMPDB	4	C00041;C00037;C00097;C00016	55 (55)	0.00139	0.0337
Non Ketotic Hyperglycinemia	SMPDB	4	C00041;C00037;C00097;C00016	55 (55)	0.00139	0.0337
Sarcosinemia	SMPDB	4	C00041;C00037;C00097;C00016	55 (55)	0.00139	0.0337
4-hydroxy-2-nonenal detoxification	HumanCyc	2	C00037;C00051	7 (8)	0.00162	0.0379
cysteine biosynthesis/homocysteine degradation (trans-sulfuration)	HumanCyc	2	C00155;C00097	7 (7)	0.00162	0.0379
spermidine biosynthesis	HumanCyc	2	C00170;C00315	7 (7)	0.00162	0.0379
spermine biosynthesis	HumanCyc	2	C00170;C00315	7 (7)	0.00162	0.0379
Gene Expression	Reactome	5	C00049;C00148;C00041;C00037;C00097	97 (104)	0.00161	0.0379
Ligand-gated ion channel transport	Reactome	2	C00334;C00037	7 (7)	0.00162	0.0379
Pantothenate and CoA biosynthesis - Homo sapiens (human)	KEGG	3	C00864;C00049;C00097	28 (28)	0.00191	0.0443
Ammonia Recycling	SMPDB	3	C00049;C00037;C00016	29 (29)	0.00212	0.0487
Hydrolysis of LPC	Reactome	2	C00093;C00670	8 (8)	0.00215	0.0493
Tyrosine metabolism	EHMN	5	C00127;C00041;C00051;C00097;C00167	105 (105)	0.00229	0.0521
Cellular responses to stress	Reactome	3	C00127;C00051;C00016	30 (35)	0.00234	0.0525
Metabolism of polyamines	Reactome	3	C00016;C00170;C00315	30 (34)	0.00234	0.0525
Pyruvaldehyde Degradation	SMPDB	2	C00051;C00016	9 (9)	0.00275	0.0614
Amino acid synthesis and interconversion (transamination)	Reactome	3	C00049;C00148;C00041	32 (32)	0.00282	0.0621
Purine catabolism	Reactome	3	C00127;C00051;C00016	32 (32)	0.00282	0.0621
Beta-Alanine Metabolism	SMPDB	3	C00864;C00049;C00016	33 (34)	0.00308	0.0663
Carnosinuria_ carnosinemia	SMPDB	3	C00864;C00049;C00016	33 (34)	0.00308	0.0663
GABA-Transaminase Deficiency	SMPDB	3	C00864;C00049;C00016	33 (34)	0.00308	0.0663
Ureidopropionase deficiency	SMPDB	3	C00864;C00049;C00016	33 (34)	0.00308	0.0663
ascorbate recycling (cytosolic)	HumanCyc	2	C00127;C00051	10 (10)	0.00342	0.069
molybdenum cofactor biosynthesis	HumanCyc	2	C00041;C00097	10 (13)	0.00342	0.069
Sulfur relay system - Homo sapiens (human)	KEGG	2	C00041;C00097	10 (10)	0.00342	0.069
Formation of the active cofactor_ UDP-glucuronate	Reactome	2	C00103;C00167	10 (10)	0.00342	0.069
Proline catabolism	Reactome	2	C00148;C00016	10 (10)	0.00342	0.069
Aspartate Metabolism	SMPDB	3	C01042;C00049;C00016	34 (34)	0.00336	0.069
Canavan Disease	SMPDB	3	C01042;C00049;C00016	34 (34)	0.00336	0.069
Glycerol Phosphate Shuttle	SMPDB	2	C00093;C00016	10 (10)	0.00342	0.069
Hypoacetylaspartia	SMPDB	3	C01042;C00049;C00016	34 (34)	0.00336	0.069
HIF1A and PPARG regulation of glycolysis	Wikipathways	2	C00093;C00031	10 (10)	0.00342	0.069
Sulfation Biotransformation Reaction	Wikipathways	2	C00127;C00051	10 (10)	0.00342	0.069
Metabolism of porphyrins	Reactome	3	C00037;C00167;C00016	35 (37)	0.00365	0.0728
Metabolism of porphyrins	Wikipathways	3	C00037;C00167;C00016	35 (37)	0.00365	0.0728
Galactose Metabolism	SMPDB	3	C00031;C00103;C00137	36 (36)	0.00396	0.0781
Galactosemia	SMPDB	3	C00031;C00103;C00137	36 (36)	0.00396	0.0781
reactive oxygen species degradation	HumanCyc	2	C00127;C00051	11 (11)	0.00416	0.0798
Choline metabolism in cancer - Homo sapiens (human)	KEGG	2	C00093;C00670	11 (11)	0.00416	0.0798
PAOs oxidise polyamines to amines	Reactome	2	C00315;C00016	11 (11)	0.00416	0.0798
Synthesis of 12-eicosatetraenoic acid derivatives	Reactome	2	C00127;C00051	11 (11)	0.00416	0.0798
Glucose-Alanine Cycle	SMPDB	2	C00031;C00041	11 (11)	0.00416	0.0798
Synaptic vesicle cycle - Homo sapiens (human)	KEGG	2	C00334;C00037	12 (12)	0.00496	0.092
Synthesis and interconversion of nucleotide di- and triphosphates	Reactome	3	C00127;C00051;C00016	39 (39)	0.00497	0.092
Acute Intermittent Porphyria	SMPDB	3	C00037;C00167;C00016	39 (39)	0.00497	0.092
Congenital Erythropoietic Porphyria (CEP) or Gunther Disease	SMPDB	3	C00037;C00167;C00016	39 (39)	0.00497	0.092
Hereditary Coproporphyria (HCP)	SMPDB	3	C00037;C00167;C00016	39 (39)	0.00497	0.092
Porphyria Variegata (PV)	SMPDB	3	C00037;C00167;C00016	39 (39)	0.00497	0.092
Porphyrin Metabolism	SMPDB	3	C00037;C00167;C00016	39 (39)	0.00497	0.092
coenzyme A biosynthesis	HumanCyc	2	C00864;C00097	13 (13)	0.00583	0.105
Coenzyme A biosynthesis	Reactome	2	C00864;C00097	13 (13)	0.00583	0.105
Interconversion of polyamines	Reactome	2	C00315;C00016	13 (13)	0.00583	0.105
Synthesis of 5-eicosatetraenoic acids	Reactome	2	C00127;C00051	13 (13)	0.00583	0.105
Acetaminophen Metabolism Pathway	SMPDB	2	C00051;C00167	13 (16)	0.00583	0.105
glutathione-mediated detoxification	HumanCyc	2	C00037;C00051	14 (14)	0.00676	0.12
glycine betaine degradation	HumanCyc	2	C00037;C00155	14 (14)	0.00676	0.12
Aflatoxin activation and detoxification	Reactome	2	C00037;C00051	14 (25)	0.00676	0.12
Defective ACY1 causes encephalopathy	Reactome	2	C00037;C00051	14 (25)	0.00676	0.12
Selenium Micronutrient Network	Wikipathways	4	C00031;C00051;C00097;C00016	85 (104)	0.00679	0.12
Cyanoamino acid metabolism - Homo sapiens (human)	KEGG	3	C00049;C00037;C00097	45 (45)	0.00744	0.13
Galactose metabolism - Homo sapiens (human)	KEGG	3	C00031;C00103;C00137	45 (45)	0.00744	0.13
serotonin degradation	HumanCyc	2	C00097;C00167	15 (20)	0.00776	0.132
Molybdenum cofactor biosynthesis	Reactome	2	C00041;C00097	15 (20)	0.00776	0.132
Synthesis of 15-eicosatetraenoic acid derivatives	Reactome	2	C00127;C00051	15 (16)	0.00776	0.132
Vitamin B5 (pantothenate) metabolism	Reactome	2	C00864;C00097	15 (15)	0.00776	0.132
Glycolysis and Gluconeogenesis	Wikipathways	2	C00031;C00049	15 (16)	0.00776	0.132
Vitamin B12 Metabolism	Wikipathways	3	C00031;C00097;C00016	46 (59)	0.00791	0.134
Beta-oxidation of pristanoyl-CoA	Reactome	2	C00016;C03017	16 (22)	0.00882	0.148
Neurotransmitter Receptor Binding And Downstream Transmission In The Postsynaptic Cell	Wikipathways	2	C00334;C00037	16 (16)	0.00882	0.148
gamma-aminobutyric acid receptor life cycle pathway	BioCarta	1	C00334	1 (1)	0.00904	0.149
stress induction of hsp regulation	BioCarta	1	C00051	1 (1)	0.00904	0.149
Porphyrin metabolism	EHMN	3	C00037;C00167;C00016	48 (48)	0.0089	0.149
Glycine Metabolism	Wikipathways	1	C00037	1 (2)	0.00904	0.149
cysteine biosynthesis	HumanCyc	2	C00155;C00097	17 (17)	0.00993	0.157
Glycine_ serine and threonine metabolism - Homo sapiens (human)	KEGG	3	C00049;C00037;C00097	50 (50)	0.00996	0.157
Phagosomal maturation (early endosomal stage)	Reactome	2	C00051;C00016	17 (22)	0.00993	0.157
Alanine Metabolism	SMPDB	2	C00041;C00037	17 (17)	0.00993	0.157
Lactic Acidemia	SMPDB	2	C00041;C00037	17 (17)	0.00993	0.157
Mitochondrial Electron Transport Chain	SMPDB	2	C00093;C00016	17 (17)	0.00993	0.157
Primary Hyperoxaluria Type I	SMPDB	2	C00041;C00037	17 (17)	0.00993	0.157
Pyruvate Carboxylase Deficiency	SMPDB	2	C00041;C00037	17 (17)	0.00993	0.157
Spermidine and Spermine Biosynthesis	SMPDB	2	C00170;C00315	17 (17)	0.00993	0.157
Starch and sucrose metabolism - Homo sapiens (human)	KEGG	3	C00031;C00103;C00167	51 (51)	0.0105	0.163
Neuronal System	Reactome	3	C00334;C00037;C00016	51 (51)	0.0105	0.163
Synthesis of bile acids and bile salts via 7alpha-hydroxycholesterol	Reactome	3	C00037;C03594;C00016	51 (51)	0.0105	0.163
Transmission across Chemical Synapses	Reactome	3	C00334;C00037;C00016	51 (51)	0.0105	0.163
Amine Oxidase reactions	Reactome	2	C00315;C00016	18 (18)	0.0111	0.17
Neurotransmitter Receptor Binding And Downstream Transmission In The Postsynaptic Cell	Reactome	2	C00334;C00037	18 (18)	0.0111	0.17
Nicotine Metabolism Pathway	SMPDB	2	C00167;C00016	18 (22)	0.0111	0.17
Arachidonic acid metabolism	EHMN	3	C00127;C00051;C00016	53 (53)	0.0117	0.174
Bile acid biosynthesis	EHMN	3	C00037;C03594;C00016	55 (55)	0.0129	0.174
Glycosphingolipid metabolism	EHMN	3	C00270;C00031;C00550	55 (55)	0.0129	0.174
Lysine metabolism	EHMN	3	C00037;C00956;C00016	53 (53)	0.0117	0.174
superpathway of choline degradation to L-serine	HumanCyc	2	C00037;C00155	19 (19)	0.0124	0.174
Glucuronidation	Reactome	2	C00103;C00167	20 (26)	0.0136	0.174
Pyrimidine metabolism	Reactome	3	C00049;C00041;C00016	56 (57)	0.0136	0.174
Amikacin Action Pathway	SMPDB	2	C00148;C00041	20 (20)	0.0136	0.174
Arbekacin Action Pathway	SMPDB	2	C00148;C00041	20 (20)	0.0136	0.174
Azithromycin Action Pathway	SMPDB	2	C00148;C00041	20 (20)	0.0136	0.174
Chloramphenicol Action Pathway	SMPDB	2	C00148;C00041	20 (20)	0.0136	0.174
Clarithromycin Action Pathway	SMPDB	2	C00148;C00041	20 (20)	0.0136	0.174
Clindamycin Action Pathway	SMPDB	2	C00148;C00041	20 (20)	0.0136	0.174
Clomocycline Action Pathway	SMPDB	2	C00148;C00041	20 (20)	0.0136	0.174
Congenital disorder of glycosylation CDG-IId	SMPDB	2	C00031;C00103	19 (19)	0.0124	0.174
Demeclocycline Action Pathway	SMPDB	2	C00148;C00041	20 (20)	0.0136	0.174
Doxycycline Action Pathway	SMPDB	2	C00148;C00041	20 (20)	0.0136	0.174
Erythromycin Action Pathway	SMPDB	2	C00148;C00041	20 (20)	0.0136	0.174
GLUT-1 deficiency syndrome	SMPDB	2	C00031;C00103	19 (19)	0.0124	0.174
Galactosemia II (GALK)	SMPDB	2	C00103;C00167	20 (20)	0.0136	0.174
Galactosemia III	SMPDB	2	C00103;C00167	20 (20)	0.0136	0.174
Gentamicin Action Pathway	SMPDB	2	C00148;C00041	20 (20)	0.0136	0.174
Josamycin Action Pathway	SMPDB	2	C00148;C00041	20 (20)	0.0136	0.174
Kanamycin Action Pathway	SMPDB	2	C00148;C00041	20 (20)	0.0136	0.174
Lactose Synthesis	SMPDB	2	C00031;C00103	19 (19)	0.0124	0.174
Lincomycin Action Pathway	SMPDB	2	C00148;C00041	20 (20)	0.0136	0.174
Lymecycline Action Pathway	SMPDB	2	C00148;C00041	20 (20)	0.0136	0.174
Methacycline Action Pathway	SMPDB	2	C00148;C00041	20 (20)	0.0136	0.174
Minocycline Action Pathway	SMPDB	2	C00148;C00041	20 (20)	0.0136	0.174
Neomycin Action Pathway	SMPDB	2	C00148;C00041	20 (20)	0.0136	0.174
Netilmicin Action Pathway	SMPDB	2	C00148;C00041	20 (20)	0.0136	0.174
Nucleotide Sugars Metabolism	SMPDB	2	C00103;C00167	20 (20)	0.0136	0.174
Oxytetracycline Action Pathway	SMPDB	2	C00148;C00041	20 (20)	0.0136	0.174
Paromomycin Action Pathway	SMPDB	2	C00148;C00041	20 (20)	0.0136	0.174
Phenytoin (Antiarrhythmic) Action Pathway	SMPDB	2	C00167;C00016	20 (20)	0.0136	0.174
Rolitetracycline Action Pathway	SMPDB	2	C00148;C00041	20 (20)	0.0136	0.174
Roxithromycin Action Pathway	SMPDB	2	C00148;C00041	20 (20)	0.0136	0.174
Spectinomycin Action Pathway	SMPDB	2	C00148;C00041	20 (20)	0.0136	0.174
Streptomycin Action Pathway	SMPDB	2	C00148;C00041	20 (20)	0.0136	0.174
Tamoxifen Action Pathway	SMPDB	2	C00167;C00016	19 (20)	0.0124	0.174
Tamoxifen Metabolism Pathway	SMPDB	2	C00167;C00016	19 (20)	0.0124	0.174
Telithromycin Action Pathway	SMPDB	2	C00148;C00041	20 (20)	0.0136	0.174
Tetracycline Action Pathway	SMPDB	2	C00148;C00041	20 (20)	0.0136	0.174
Tigecycline Action Pathway	SMPDB	2	C00148;C00041	20 (20)	0.0136	0.174
Tobramycin Action Pathway	SMPDB	2	C00148;C00041	20 (20)	0.0136	0.174
Troleandomycin Action Pathway	SMPDB	2	C00148;C00041	20 (20)	0.0136	0.174
Glycerophospholipid biosynthesis	Wikipathways	3	C00093;C00670;C00137	56 (64)	0.0136	0.174
Amino sugar and nucleotide sugar metabolism - Homo sapiens (human)	KEGG	4	C00270;C00031;C00103;C00167	105 (105)	0.0141	0.179
Vitamin B5 - CoA biosynthesis from pantothenate	EHMN	2	C00864;C00097	21 (21)	0.015	0.185
superpathway of tryptophan utilization	HumanCyc	3	C00041;C00097;C00167	58 (70)	0.0149	0.185
Thyroid hormone synthesis - Homo sapiens (human)	KEGG	2	C00127;C00051	21 (21)	0.015	0.185
Glycerophospholipid biosynthesis	Reactome	3	C00093;C00137;C00670	58 (63)	0.0149	0.185
Lysine catabolism	Reactome	2	C00956;C00016	21 (21)	0.015	0.185
Synthesis of Leukotrienes (LT) and Eoxins (EX)	Reactome	2	C00037;C00051	21 (28)	0.015	0.185
Urea cycle	Reactome	2	C00624;C00049	21 (21)	0.015	0.185
Pantothenate and CoA Biosynthesis	SMPDB	2	C00864;C00097	21 (21)	0.015	0.185
Taurine and hypotaurine metabolism - Homo sapiens (human)	KEGG	2	C00041;C00097	22 (22)	0.0164	0.198
Synthesis of bile acids and bile salts	Reactome	3	C00037;C03594;C00016	60 (73)	0.0164	0.198
D-glyceric acidura	SMPDB	2	C00093;C00016	22 (23)	0.0164	0.198
Familial lipoprotein lipase deficiency	SMPDB	2	C00093;C00016	22 (23)	0.0164	0.198
Glycerol Kinase Deficiency	SMPDB	2	C00093;C00016	22 (23)	0.0164	0.198
Glycerolipid Metabolism	SMPDB	2	C00093;C00016	22 (23)	0.0164	0.198
Phospholipid Biosynthesis	SMPDB	2	C00093;C00016	22 (26)	0.0164	0.198
27-Hydroxylase Deficiency	SMPDB	3	C00037;C03594;C00016	61 (61)	0.0171	0.201
Bile Acid Biosynthesis	SMPDB	3	C00037;C03594;C00016	61 (61)	0.0171	0.201
Cerebrotendinous Xanthomatosis (CTX)	SMPDB	3	C00037;C03594;C00016	61 (61)	0.0171	0.201
Congenital Bile Acid Synthesis Defect Type II	SMPDB	3	C00037;C03594;C00016	61 (61)	0.0171	0.201
Congenital Bile Acid Synthesis Defect Type III	SMPDB	3	C00037;C03594;C00016	61 (61)	0.0171	0.201
Familial Hypercholanemia (FHCA)	SMPDB	3	C00037;C03594;C00016	61 (61)	0.0171	0.201
Zellweger Syndrome	SMPDB	3	C00037;C03594;C00016	61 (61)	0.0171	0.201
ceramide signaling pathway	BioCarta	1	C00550	2 (2)	0.018	0.203
multi-drug resistance factors	BioCarta	1	C00051	2 (2)	0.018	0.203
arsenate detoxification I (glutaredoxin)	HumanCyc	2	C00127;C00051	23 (24)	0.0179	0.203
Non-alcoholic fatty liver disease (NAFLD) - Homo sapiens (human)	KEGG	1	C00031	2 (2)	0.018	0.203
Activation of G protein gated Potassium channels	Reactome	1	C00334	2 (2)	0.018	0.203
G protein gated Potassium channels	Reactome	1	C00334	2 (2)	0.018	0.203
GABA A (rho) receptor activation	Reactome	1	C00334	2 (2)	0.018	0.203
GABA A receptor activation	Reactome	1	C00334	2 (2)	0.018	0.203
Gamma carboxylation_ hypusine formation and arylsulfatase activation	Reactome	2	C00170;C00315	23 (23)	0.0179	0.203
Heparan sulfate/heparin (HS-GAG) metabolism	Reactome	2	C00049;C00167	23 (34)	0.0179	0.203
Inhibition of voltage gated Ca2+ channels via Gbeta/gamma subunits	Reactome	1	C00334	2 (2)	0.018	0.203
Ion channel transport	Reactome	2	C00334;C00037	23 (24)	0.0179	0.203
Influenza A virus infection	Wikipathways	1	C00051	2 (2)	0.018	0.203
Arachidonic acid metabolism	Wikipathways	3	C00051;C00127;C00037	63 (78)	0.0186	0.21
folate transformations I	HumanCyc	2	C00037;C00155	24 (24)	0.0194	0.215
Phenylalanine and tyrosine catabolism	Reactome	2	C00041;C00051	24 (24)	0.0194	0.215
Fanconi-bickel syndrome	SMPDB	2	C00031;C00103	24 (24)	0.0194	0.215
Glycogenosis_ Type VII. Tarui disease	SMPDB	2	C00031;C00103	24 (24)	0.0194	0.215
Glycolysis	SMPDB	2	C00031;C00103	24 (24)	0.0194	0.215
Bile acid and bile salt metabolism	Reactome	3	C00037;C03594;C00016	65 (78)	0.0202	0.224
methionine salvage cycle III	HumanCyc	2	C00170;C00315	25 (25)	0.0209	0.226
2-aminoadipic 2-oxoadipic aciduria	SMPDB	2	C00956;C00016	25 (27)	0.0209	0.226
Glutaric Aciduria Type III	SMPDB	2	C00956;C00016	25 (27)	0.0209	0.226
Hyperlysinemia I_ Familial	SMPDB	2	C00956;C00016	25 (27)	0.0209	0.226
Hyperlysinemia II or Saccharopinuria	SMPDB	2	C00956;C00016	25 (27)	0.0209	0.226
Lysine Degradation	SMPDB	2	C00956;C00016	25 (27)	0.0209	0.226
Pyridoxine dependency with seizures	SMPDB	2	C00956;C00016	25 (27)	0.0209	0.226
Saccharopinuria/Hyperlysinemia II	SMPDB	2	C00956;C00016	25 (27)	0.0209	0.226
Phospholipid metabolism	Reactome	3	C00093;C00137;C00670	66 (71)	0.0211	0.227
Degradation of cysteine and homocysteine	Reactome	2	C00097;C00016	26 (29)	0.0226	0.239
Heme biosynthesis	Reactome	2	C00037;C00016	26 (28)	0.0226	0.239
Beta-mercaptolactate-cysteine disulfiduria	SMPDB	2	C00669;C00097	26 (26)	0.0226	0.239
Cysteine Metabolism	SMPDB	2	C00669;C00097	26 (26)	0.0226	0.239
Cystinosis_ ocular nonnephropathic	SMPDB	2	C00669;C00097	26 (26)	0.0226	0.239
Leukotriene metabolism	EHMN	2	C00037;C00051	27 (27)	0.0242	0.251
Argininemia	SMPDB	2	C00049;C00041	27 (27)	0.0242	0.251
Argininosuccinic Aciduria	SMPDB	2	C00049;C00041	27 (27)	0.0242	0.251
Carbamoyl Phosphate Synthetase Deficiency	SMPDB	2	C00049;C00041	27 (27)	0.0242	0.251
Citrullinemia Type I	SMPDB	2	C00049;C00041	27 (27)	0.0242	0.251
Nicotine Action Pathway	SMPDB	2	C00167;C00016	27 (31)	0.0242	0.251
Ornithine Transcarbamylase Deficiency (OTC Deficiency)	SMPDB	2	C00049;C00041	27 (27)	0.0242	0.251
Urea Cycle	SMPDB	2	C00049;C00041	27 (27)	0.0242	0.251
hemoglobins chaperone	BioCarta	1	C00037	3 (3)	0.0269	0.26
chondroitin and dermatan biosynthesis	HumanCyc	1	C00167	3 (4)	0.0269	0.26
Neuroactive ligand-receptor interaction - Homo sapiens (human)	KEGG	4	C00334;C00049;C00037;C12270	128 (128)	0.0272	0.26
Sulfur metabolism - Homo sapiens (human)	KEGG	2	C00155;C00097	29 (29)	0.0277	0.26
Inositol transporters	Reactome	1	C00137	3 (4)	0.0269	0.26
Inwardly rectifying K+ channels	Reactome	1	C00334	3 (3)	0.0269	0.26
Latent infection of Homo sapiens with Mycobacterium tuberculosis	Reactome	2	C00051;C00016	29 (39)	0.0277	0.26
AICA-Ribosiduria	SMPDB	3	C00049;C00037;C00016	72 (72)	0.0265	0.26
Adenine phosphoribosyltransferase deficiency (APRT)	SMPDB	3	C00049;C00037;C00016	72 (72)	0.0265	0.26
Adenosine Deaminase Deficiency	SMPDB	3	C00049;C00037;C00016	72 (72)	0.0265	0.26
Adenylosuccinate Lyase Deficiency	SMPDB	3	C00049;C00037;C00016	72 (72)	0.0265	0.26
Celecoxib Action Pathway	SMPDB	3	C00127;C00051;C00167	73 (73)	0.0274	0.26
Glycogen synthetase deficiency	SMPDB	2	C00103;C00167	29 (30)	0.0277	0.26
Glycogenosis_ Type III. Cori disease_ Debrancher glycogenosis	SMPDB	2	C00103;C00167	29 (30)	0.0277	0.26
Glycogenosis_ Type IV. Amylopectinosis_ Anderson disease	SMPDB	2	C00103;C00167	29 (30)	0.0277	0.26
Glycogenosis_ Type VI. Hers disease	SMPDB	2	C00103;C00167	29 (30)	0.0277	0.26
Gout or Kelley-Seegmiller Syndrome	SMPDB	3	C00049;C00037;C00016	72 (72)	0.0265	0.26
Lesch-Nyhan Syndrome (LNS)	SMPDB	3	C00049;C00037;C00016	72 (72)	0.0265	0.26
Mitochondrial DNA depletion syndrome	SMPDB	3	C00049;C00037;C00016	72 (72)	0.0265	0.26
Molybdenum Cofactor Deficiency	SMPDB	3	C00049;C00037;C00016	72 (72)	0.0265	0.26
Mucopolysaccharidosis VI. Sly syndrome	SMPDB	2	C00103;C00167	29 (30)	0.0277	0.26
Myoadenylate deaminase deficiency	SMPDB	3	C00049;C00037;C00016	72 (72)	0.0265	0.26
Purine Metabolism	SMPDB	3	C00049;C00037;C00016	72 (72)	0.0265	0.26
Purine Nucleoside Phosphorylase Deficiency	SMPDB	3	C00049;C00037;C00016	72 (72)	0.0265	0.26
Starch and Sucrose Metabolism	SMPDB	2	C00103;C00167	29 (30)	0.0277	0.26
Sucrase-isomaltase deficiency	SMPDB	2	C00103;C00167	29 (30)	0.0277	0.26
Valproic Acid Metabolism Pathway	SMPDB	2	C00167;C00016	29 (29)	0.0277	0.26
Xanthine Dehydrogenase Deficiency (Xanthinuria)	SMPDB	3	C00049;C00037;C00016	72 (72)	0.0265	0.26
Xanthinuria type I	SMPDB	3	C00049;C00037;C00016	72 (72)	0.0265	0.26
Xanthinuria type II	SMPDB	3	C00049;C00037;C00016	72 (72)	0.0265	0.26
Dopamine metabolism	Wikipathways	2	C00051;C00016	28 (31)	0.0259	0.26
FAS pathway and Stress induction of HSP regulation	Wikipathways	1	C00051	3 (3)	0.0269	0.26
Iron uptake and transport	Wikipathways	2	C00334;C00037	29 (31)	0.0277	0.26
Latent infection of Homo sapiens with Mycobacterium tuberculosis	Wikipathways	2	C00051;C00016	28 (40)	0.0259	0.26
Potassium Channels	Wikipathways	1	C00334	3 (3)	0.0269	0.26
SREBP signalling	Wikipathways	1	C00031	3 (5)	0.0269	0.26
Ibuprofen Action Pathway	SMPDB	3	C00127;C00051;C00167	74 (74)	0.0284	0.266
Thiamine metabolism - Homo sapiens (human)	KEGG	2	C00037;C00097	30 (30)	0.0295	0.275
Glycolysis / Gluconeogenesis - Homo sapiens (human)	KEGG	2	C00031;C00103	31 (31)	0.0314	0.291
Neurotransmitter Release Cycle	Reactome	2	C00334;C00016	31 (31)	0.0314	0.291
<i>S</i>-methyl-5_-thioadenosine degradation	HumanCyc	1	C00170	4 (4)	0.0357	0.319
alanine biosynthesis/degradation	HumanCyc	1	C00041	4 (4)	0.0357	0.319
aspartate biosynthesis	HumanCyc	1	C00049	4 (4)	0.0357	0.319
glutamate dependent acid resistance	HumanCyc	1	C00334	4 (4)	0.0357	0.319
Insulin signaling pathway - Homo sapiens (human)	KEGG	1	C00031	4 (4)	0.0357	0.319
Arachidonic acid metabolism	Reactome	3	C00051;C00127;C00037	80 (102)	0.0347	0.319
Glycosphingolipid metabolism	Reactome	2	C00270;C00550	33 (35)	0.0352	0.319
N-Glycan antennae elongation	Reactome	1	C00270	4 (5)	0.0357	0.319
NOSIP mediated eNOS trafficking	Reactome	1	C00016	4 (4)	0.0357	0.319
NOSTRIN mediated eNOS trafficking	Reactome	1	C00016	4 (4)	0.0357	0.319
Potassium Channels	Reactome	1	C00334	4 (4)	0.0357	0.319
Pancreas Function	SMPDB	1	C00031	4 (4)	0.0357	0.319
TCA Cycle Nutrient Utilization and Invasiveness of Ovarian Cancer	Wikipathways	1	C00031	4 (4)	0.0357	0.319
Type II diabetes mellitus	Wikipathways	1	C00031	4 (4)	0.0357	0.319
Fructose-1_6-diphosphatase deficiency	SMPDB	2	C00031;C00103	34 (34)	0.0372	0.327
Gluconeogenesis	SMPDB	2	C00031;C00103	34 (34)	0.0372	0.327
Glycogen Storage Disease Type 1A (GSD1A) or Von Gierke Disease	SMPDB	2	C00031;C00103	34 (34)	0.0372	0.327
Glycogenosis_ Type IA. Von gierke disease	SMPDB	2	C00031;C00103	34 (34)	0.0372	0.327
Glycogenosis_ Type IB	SMPDB	2	C00031;C00103	34 (34)	0.0372	0.327
Glycogenosis_ Type IC	SMPDB	2	C00031;C00103	34 (34)	0.0372	0.327
Phosphoenolpyruvate carboxykinase deficiency 1 (PEPCK1)	SMPDB	2	C00031;C00103	34 (34)	0.0372	0.327
Triosephosphate isomerase	SMPDB	2	C00031;C00103	34 (34)	0.0372	0.327
Mercaptopurine Action Pathway	SMPDB	3	C00049;C00037;C00016	83 (83)	0.0381	0.334
Vitamin B9 (folate) metabolism	EHMN	2	C00037;C00016	35 (35)	0.0393	0.341
Lysine biosynthesis - Homo sapiens (human)	KEGG	2	C00049;C00956	35 (35)	0.0393	0.341
Azathioprine Action Pathway	SMPDB	3	C00049;C00037;C00016	84 (84)	0.0393	0.341
Thioguanine Action Pathway	SMPDB	3	C00049;C00037;C00016	84 (84)	0.0393	0.341
superpathway of methionine degradation	HumanCyc	2	C00155;C00097	36 (36)	0.0413	0.357
hypoxia-inducible factor in the cardivascular system	BioCarta	1	C00031	5 (5)	0.0444	0.365
bupropion degradation	HumanCyc	1	C00037	5 (10)	0.0444	0.365
cardiolipin biosynthesis	HumanCyc	1	C00093	5 (9)	0.0444	0.365
glycoaminoglycan-protein linkage region biosynthesis	HumanCyc	1	C00167	5 (5)	0.0444	0.365
hypusine biosynthesis	HumanCyc	1	C00315	5 (5)	0.0444	0.365
FoxO signaling pathway - Homo sapiens (human)	KEGG	1	C00031	5 (5)	0.0444	0.365
Vitamin digestion and absorption - Homo sapiens (human)	KEGG	2	C00864;C00016	38 (38)	0.0456	0.365
A tetrasaccharide linker sequence is required for GAG synthesis	Reactome	1	C00167	5 (5)	0.0444	0.365
CREB phosphorylation through the activation of CaMKII	Reactome	1	C00037	5 (5)	0.0444	0.365
Ceramide signalling	Reactome	1	C00550	5 (5)	0.0444	0.365
Chondroitin sulfate biosynthesis	Reactome	1	C00167	5 (5)	0.0444	0.365
Cytosolic iron-sulfur cluster assembly	Reactome	1	C00016	5 (8)	0.0444	0.365
Defective B3GAT3 causes JDSSDHD	Reactome	2	C00049;C00167	39 (59)	0.0478	0.365
Defective B4GALT1 causes B4GALT1-CDG (CDG-2d)	Reactome	2	C00049;C00167	39 (59)	0.0478	0.365
Defective B4GALT7 causes EDS_ progeroid type	Reactome	2	C00049;C00167	39 (59)	0.0478	0.365
Defective CHST14 causes EDS_ musculocontractural type	Reactome	2	C00049;C00167	39 (59)	0.0478	0.365
Defective CHST3 causes SEDCJD	Reactome	2	C00049;C00167	39 (59)	0.0478	0.365
Defective CHST6 causes MCDC1	Reactome	2	C00049;C00167	39 (59)	0.0478	0.365
Defective CHSY1 causes TPBS	Reactome	2	C00049;C00167	39 (59)	0.0478	0.365
Defective EXT1 causes exostoses 1_ TRPS2 and CHDS	Reactome	2	C00049;C00167	39 (59)	0.0478	0.365
Defective EXT2 causes exostoses 2	Reactome	2	C00049;C00167	39 (59)	0.0478	0.365
Defective PAPSS2 causes SEMD-PA	Reactome	2	C00049;C00167	39 (59)	0.0478	0.365
Defective SLC26A2 causes chondrodysplasias	Reactome	2	C00049;C00167	39 (59)	0.0478	0.365
Diseases associated with glycosaminoglycan metabolism	Reactome	2	C00049;C00167	39 (59)	0.0478	0.365
Electron transport from NADPH to Ferredoxin	Reactome	1	C00016	5 (7)	0.0444	0.365
GABA synthesis	Reactome	1	C00334	5 (5)	0.0444	0.365
Glycosaminoglycan metabolism	Reactome	2	C00049;C00167	39 (59)	0.0478	0.365
MPS I - Hurler syndrome	Reactome	2	C00049;C00167	39 (59)	0.0478	0.365
MPS II - Hunter syndrome	Reactome	2	C00049;C00167	39 (59)	0.0478	0.365
MPS IIIA - Sanfilippo syndrome A	Reactome	2	C00049;C00167	39 (59)	0.0478	0.365
MPS IIIB - Sanfilippo syndrome B	Reactome	2	C00049;C00167	39 (59)	0.0478	0.365
MPS IIIC - Sanfilippo syndrome C	Reactome	2	C00049;C00167	39 (59)	0.0478	0.365
MPS IIID - Sanfilippo syndrome D	Reactome	2	C00049;C00167	39 (59)	0.0478	0.365
MPS IV - Morquio syndrome A	Reactome	2	C00049;C00167	39 (59)	0.0478	0.365
MPS IV - Morquio syndrome B	Reactome	2	C00049;C00167	39 (59)	0.0478	0.365
MPS IX - Natowicz syndrome	Reactome	2	C00049;C00167	39 (59)	0.0478	0.365
MPS VI - Maroteaux-Lamy syndrome	Reactome	2	C00049;C00167	39 (59)	0.0478	0.365
MPS VII - Sly syndrome	Reactome	2	C00049;C00167	39 (59)	0.0478	0.365
Mucopolysaccharidoses	Reactome	2	C00049;C00167	39 (59)	0.0478	0.365
Purine ribonucleoside monophosphate biosynthesis	Reactome	2	C00049;C00037	37 (37)	0.0435	0.365
Pyrimidine catabolism	Reactome	2	C00041;C00016	38 (39)	0.0456	0.365
Ras activation uopn Ca2+ infux through NMDA receptor	Reactome	1	C00037	5 (5)	0.0444	0.365
Unblocking of NMDA receptor_ glutamate binding and activation	Reactome	1	C00037	5 (5)	0.0444	0.365
Fabry disease	SMPDB	2	C00031;C00550	38 (39)	0.0456	0.365
Gaucher Disease	SMPDB	2	C00031;C00550	38 (39)	0.0456	0.365
Glibenclamide Action Pathway	SMPDB	1	C00031	5 (5)	0.0444	0.365
Gliclazide Action Pathway	SMPDB	1	C00031	5 (5)	0.0444	0.365
Globoid Cell Leukodystrophy	SMPDB	2	C00031;C00550	38 (39)	0.0456	0.365
Krabbe disease	SMPDB	2	C00031;C00550	38 (39)	0.0456	0.365
Metachromatic Leukodystrophy (MLD)	SMPDB	2	C00031;C00550	38 (39)	0.0456	0.365
Nateglinide Action Pathway	SMPDB	1	C00031	5 (5)	0.0444	0.365
Repaglinide Action Pathway	SMPDB	1	C00031	5 (5)	0.0444	0.365
Sphingolipid Metabolism	SMPDB	2	C00031;C00550	38 (39)	0.0456	0.365
Amino acid conjugation	Wikipathways	1	C00037	5 (5)	0.0444	0.365
Glycosaminoglycan metabolism	Wikipathways	2	C00049;C00167	37 (55)	0.0435	0.365
purine nucleotides <i>de novo</i> biosynthesis	HumanCyc	2	C00049;C00037	40 (40)	0.05	0.381
<i>myo</i>-inositol <i>de novo</i> biosynthesis	HumanCyc	1	C00137	6 (6)	0.0531	0.39
D-<i>myo</i>-inositol (1_4_5)-trisphosphate degradation	HumanCyc	1	C00137	6 (6)	0.0531	0.39
glycerol-3-phosphate shuttle	HumanCyc	1	C00093	6 (7)	0.0531	0.39
homocarnosine biosynthesis	HumanCyc	1	C00334	6 (7)	0.0531	0.39
Butanoate metabolism - Homo sapiens (human)	KEGG	2	C00334;C02630	41 (41)	0.0523	0.39
Type II diabetes mellitus - Homo sapiens (human)	KEGG	1	C00031	6 (6)	0.0531	0.39
RXR and RAR heterodimerization with other nuclear receptor	PID	1	C03594	6 (6)	0.0531	0.39
Activation of GABAB receptors	Reactome	1	C00334	6 (6)	0.0531	0.39
GABA B receptor activation	Reactome	1	C00334	6 (6)	0.0531	0.39
Hypusine synthesis from eIF5A-lysine	Reactome	1	C00315	6 (6)	0.0531	0.39
Orphan transporters	Reactome	2	C00334;C03594	41 (43)	0.0523	0.39
Reuptake of GABA	Reactome	1	C00334	6 (6)	0.0531	0.39
Insulin Signalling	SMPDB	1	C00031	6 (6)	0.0531	0.39
Morphine Metabolism Pathway	SMPDB	1	C00167	6 (6)	0.0531	0.39
Sorafenib Metabolism Pathway	SMPDB	1	C00167	6 (7)	0.0531	0.39
Catalytic cycle of mammalian FMOs	Wikipathways	1	C00016	6 (7)	0.0531	0.39
Glycerophospholipid Biosynthetic Pathway	Wikipathways	1	C00137	6 (9)	0.0531	0.39
bile acid biosynthesis_ neutral pathway	HumanCyc	2	C00037;C03594	42 (44)	0.0546	0.399
Peroxisomal lipid metabolism	Reactome	2	C00016;C03017	42 (55)	0.0546	0.399
Peroxisomal lipid metabolism	Wikipathways	2	C03017;C00016	42 (55)	0.0546	0.399
Aminosugars metabolism	EHMN	2	C00270;C00041	43 (43)	0.057	0.414
Glucose metabolism	Reactome	2	C00049;C00103	43 (43)	0.057	0.414
phospholipids as signalling intermediaries	BioCarta	1	C00550	7 (7)	0.0616	0.417
Histidine metabolism	EHMN	2	C00037;C00051	45 (45)	0.0618	0.417
chondroitin sulfate biosynthesis	HumanCyc	1	C00167	7 (8)	0.0616	0.417
dermatan sulfate biosynthesis	HumanCyc	1	C00167	7 (8)	0.0616	0.417
flavin biosynthesis	HumanCyc	1	C00016	7 (7)	0.0616	0.417
glycerol degradation	HumanCyc	1	C00093	7 (8)	0.0616	0.417
glycogen biosynthesis	HumanCyc	1	C00103	7 (7)	0.0616	0.417
glycogenolysis	HumanCyc	1	C00103	7 (7)	0.0616	0.417
nicotine degradation III	HumanCyc	1	C00167	7 (24)	0.0616	0.417
Nicotine addiction - Homo sapiens (human)	KEGG	1	C00334	7 (7)	0.0616	0.417
CREB phosphorylation through the activation of Ras	Reactome	1	C00037	7 (7)	0.0616	0.417
Conjugation of salicylate with glycine	Reactome	1	C00037	7 (8)	0.0616	0.417
GABA receptor activation	Reactome	1	C00334	7 (7)	0.0616	0.417
Glycogen storage diseases	Reactome	3	C00049;C00103;C00167	100 (120)	0.0605	0.417
Hydrolysis of LPE	Reactome	1	C00093	7 (7)	0.0616	0.417
Metabolism of carbohydrates	Reactome	3	C00049;C00103;C00167	100 (120)	0.0605	0.417
Mitochondrial iron-sulfur cluster biogenesis	Reactome	1	C00016	7 (9)	0.0616	0.417
Myoclonic epilepsy of Lafora	Reactome	3	C00049;C00103;C00167	100 (120)	0.0605	0.417
Synthesis of diphthamide-EEF2	Reactome	1	C00170	7 (7)	0.0616	0.417
Blue diaper syndrome	SMPDB	1	C00097	7 (8)	0.0616	0.417
Capecitabine Action Pathway	SMPDB	1	C00016	7 (7)	0.0616	0.417
Capecitabine Metabolism Pathway	SMPDB	1	C00016	7 (7)	0.0616	0.417
Cystinuria	SMPDB	1	C00097	7 (8)	0.0616	0.417
Glucose Transporter Defect (SGLT2)	SMPDB	1	C00097	7 (8)	0.0616	0.417
Hartnup Disorder	SMPDB	1	C00097	7 (8)	0.0616	0.417
Iminoglycinuria	SMPDB	1	C00097	7 (8)	0.0616	0.417
Iminoglycinuria	SMPDB	1	C00097	7 (8)	0.0616	0.417
Kidney Function	SMPDB	1	C00097	7 (8)	0.0616	0.417
Lysinuric Protein Intolerance	SMPDB	1	C00097	7 (8)	0.0616	0.417
Lysinuric protein intolerance (LPI)	SMPDB	1	C00097	7 (8)	0.0616	0.417
Renal Glucosuria	SMPDB	1	C00097	7 (8)	0.0616	0.417
Torsemide Action Pathway	SMPDB	1	C00097	7 (9)	0.0616	0.417
AMPK Signaling	Wikipathways	1	C00031	7 (7)	0.0616	0.417
Cytosolic Iron-sulfur Cluster Assembly	Wikipathways	1	C00016	7 (10)	0.0616	0.417
Pentose Phosphate Pathway	Wikipathways	1	C00103	7 (9)	0.0616	0.417
Polyol Pathway	Wikipathways	1	C00031	7 (7)	0.0616	0.417
Sphingolipid metabolism	Wikipathways	1	C00550	7 (7)	0.0616	0.417
Triacylglyceride Synthesis	Wikipathways	1	C00093	7 (10)	0.0616	0.417
Leigh Syndrome	SMPDB	2	C00051;C00016	46 (46)	0.0642	0.429
Primary hyperoxaluria II_ PH2	SMPDB	2	C00051;C00016	46 (46)	0.0642	0.429
Pyruvate Decarboxylase E1 Component Deficiency (PDHE1 Deficiency)	SMPDB	2	C00051;C00016	46 (46)	0.0642	0.429
Pyruvate Dehydrogenase Complex Deficiency	SMPDB	2	C00051;C00016	46 (46)	0.0642	0.429
Pyruvate Metabolism	SMPDB	2	C00051;C00016	46 (46)	0.0642	0.429
Pyruvate kinase deficiency	SMPDB	2	C00051;C00016	46 (46)	0.0642	0.429
Galactose metabolism	EHMN	2	C00031;C00103	48 (48)	0.0692	0.433
3-phosphoinositide biosynthesis	HumanCyc	1	C00137	8 (11)	0.0701	0.433
D-<i>myo</i>-inositol (1_4_5)-trisphosphate biosynthesis	HumanCyc	1	C00137	8 (13)	0.0701	0.433
L-cysteine degradation II	HumanCyc	1	C00097	8 (8)	0.0701	0.433
UDP-D-xylose and UDP-D-glucuronate biosynthesis	HumanCyc	1	C00167	8 (8)	0.0701	0.433
creatine biosynthesis	HumanCyc	1	C00037	8 (8)	0.0701	0.433
glycine/serine biosynthesis	HumanCyc	1	C00037	8 (8)	0.0701	0.433
heparan sulfate biosynthesis (late stages)	HumanCyc	1	C00167	8 (8)	0.0701	0.433
malate-aspartate shuttle	HumanCyc	1	C00049	8 (8)	0.0701	0.433
methylglyoxal degradation I	HumanCyc	1	C00051	8 (9)	0.0701	0.433
thyroid hormone metabolism II (via conjugation and/or degradation)	HumanCyc	1	C00167	8 (22)	0.0701	0.433
Ascorbate and aldarate metabolism - Homo sapiens (human)	KEGG	2	C00137;C00167	47 (47)	0.0667	0.433
Primary bile acid biosynthesis - Homo sapiens (human)	KEGG	2	C00037;C03594	47 (47)	0.0667	0.433
ABCA transporters in lipid homeostasis	Reactome	1	C00550	8 (9)	0.0701	0.433
Cell redox homeostasis	Reactome	1	C00016	8 (8)	0.0701	0.433
Conjugation of benzoate with glycine	Reactome	1	C00037	8 (8)	0.0701	0.433
EPH-Ephrin signaling	Reactome	1	C00037	8 (8)	0.0701	0.433
EPHB-mediated forward signaling	Reactome	1	C00037	8 (8)	0.0701	0.433
Enzymatic degradation of Dopamine by monoamine oxidase	Reactome	1	C00016	8 (8)	0.0701	0.433
Norepinephrine Neurotransmitter Release Cycle	Reactome	1	C00016	8 (8)	0.0701	0.433
mitochondrial fatty acid beta-oxidation of unsaturated fatty acids	Reactome	1	C00016	8 (11)	0.0701	0.433
Amiloride Action Pathway	SMPDB	1	C00097	8 (9)	0.0701	0.433
Bendroflumethiazide Action Pathway	SMPDB	1	C00097	8 (9)	0.0701	0.433
Bumetanide Action Pathway	SMPDB	1	C00097	8 (9)	0.0701	0.433
Chlorothiazide Action Pathway	SMPDB	1	C00097	8 (9)	0.0701	0.433
Chlorthalidone Action Pathway	SMPDB	1	C00097	8 (9)	0.0701	0.433
Cyclothiazide Action Pathway	SMPDB	1	C00097	8 (9)	0.0701	0.433
Eplerenone Action Pathway	SMPDB	1	C00097	8 (9)	0.0701	0.433
Ethacrynic Acid Action Pathway	SMPDB	1	C00097	8 (9)	0.0701	0.433
Furosemide Action Pathway	SMPDB	1	C00097	8 (9)	0.0701	0.433
Gamma-cystathionase deficiency (CTH)	SMPDB	1	C00097	8 (8)	0.0701	0.433
Homocysteine Degradation	SMPDB	1	C00097	8 (8)	0.0701	0.433
Homocystinuria_ cystathionine beta-synthase deficiency	SMPDB	1	C00097	8 (8)	0.0701	0.433
Hydrochlorothiazide Action Pathway	SMPDB	1	C00097	8 (9)	0.0701	0.433
Hydroflumethiazide Action Pathway	SMPDB	1	C00097	8 (9)	0.0701	0.433
Indapamide Action Pathway	SMPDB	1	C00097	8 (9)	0.0701	0.433
Methyclothiazide Action Pathway	SMPDB	1	C00097	8 (9)	0.0701	0.433
Metolazone Action Pathway	SMPDB	1	C00097	8 (9)	0.0701	0.433
Polythiazide Action Pathway	SMPDB	1	C00097	8 (9)	0.0701	0.433
Quinethazone Action Pathway	SMPDB	1	C00097	8 (9)	0.0701	0.433
Spironolactone Action Pathway	SMPDB	1	C00097	8 (9)	0.0701	0.433
Triamterene Action Pathway	SMPDB	1	C00097	8 (9)	0.0701	0.433
Trichlormethiazide Action Pathway	SMPDB	1	C00097	8 (9)	0.0701	0.433
Nicotinate and nicotinamide metabolism - Homo sapiens (human)	KEGG	2	C00334;C00049	49 (49)	0.0718	0.443
Diseases of glycosylation	Reactome	3	C00270;C00049;C00167	109 (139)	0.0743	0.458
4-aminobutyrate degradation	HumanCyc	1	C00334	9 (9)	0.0786	0.466
7-(3-amino-3-carboxypropyl)-wyosine biosynthesis	HumanCyc	1	C00170	9 (9)	0.0786	0.466
diphthamide biosynthesis	HumanCyc	1	C00170	9 (9)	0.0786	0.466
proline degradation	HumanCyc	1	C00148	9 (10)	0.0786	0.466
wybutosine biosynthesis	HumanCyc	1	C00170	9 (9)	0.0786	0.466
Estrogen signaling pathway - Homo sapiens (human)	KEGG	1	C00334	9 (9)	0.0786	0.466
GABAergic synapse - Homo sapiens (human)	KEGG	1	C00334	9 (9)	0.0786	0.466
Cysteine formation from homocysteine	Reactome	1	C00097	9 (9)	0.0786	0.466
Degradation of GABA	Reactome	1	C00334	9 (9)	0.0786	0.466
HS-GAG biosynthesis	Reactome	1	C00167	9 (9)	0.0786	0.466
Post NMDA receptor activation events	Reactome	1	C00037	9 (9)	0.0786	0.466
Synthesis of PI	Reactome	1	C00137	9 (9)	0.0786	0.466
p75 NTR receptor-mediated signalling	Reactome	1	C00550	9 (9)	0.0786	0.466
Artemether Metabolism Pathway	SMPDB	1	C00167	9 (9)	0.0786	0.466
Irinotecan Action Pathway	SMPDB	1	C00167	9 (9)	0.0786	0.466
Irinotecan Metabolism Pathway	SMPDB	1	C00167	9 (9)	0.0786	0.466
Lactose Degradation	SMPDB	1	C00031	9 (9)	0.0786	0.466
Lactose Intolerance	SMPDB	1	C00031	9 (9)	0.0786	0.466
Acetylcholine Synthesis	Wikipathways	1	C00670	9 (9)	0.0786	0.466
Amino acid conjugation of benzoic acid	Wikipathways	1	C00037	9 (9)	0.0786	0.466
Folate-Alcohol and Cancer Pathway	Wikipathways	1	C00097	9 (10)	0.0786	0.466
Monoamine Transport	Wikipathways	1	C00334	9 (10)	0.0786	0.466
Glycerophospholipid metabolism - Homo sapiens (human)	KEGG	2	C00093;C00670	52 (52)	0.0796	0.47
Lysine degradation - Homo sapiens (human)	KEGG	2	C00037;C00956	52 (52)	0.0796	0.47
Post-translational protein modification	Reactome	3	C00270;C00170;C00315	113 (126)	0.0809	0.477
Dimethyl-branched-chain fatty acid mitochondrial beta-oxidation	EHMN	1	C00016	10 (10)	0.0869	0.497
Putative anti-Inflammatory metabolites formation from EPA	EHMN	1	C00051	10 (10)	0.0869	0.497
L-cysteine degradation I	HumanCyc	1	C00097	10 (10)	0.0869	0.497
asparagine degradation	HumanCyc	1	C00049	10 (10)	0.0869	0.497
heparan sulfate biosynthesis	HumanCyc	1	C00167	10 (10)	0.0869	0.497
melatonin degradation I	HumanCyc	1	C00167	10 (13)	0.0869	0.497
Beta oxidation of butanoyl-CoA to acetyl-CoA	Reactome	1	C00016	10 (10)	0.0869	0.497
Enzymatic degradation of dopamine by COMT	Reactome	1	C00016	10 (10)	0.0869	0.497
Galactose catabolism	Reactome	1	C00103	10 (10)	0.0869	0.497
Glycogen breakdown (glycogenolysis)	Reactome	1	C00103	10 (10)	0.0869	0.497
Glycogen synthesis	Reactome	1	C00103	10 (10)	0.0869	0.497
Interconversion of 2-oxoglutarate and 2-hydroxyglutarate	Reactome	1	C00016	10 (10)	0.0869	0.497
Vitamin B2 (riboflavin) metabolism	Reactome	1	C00016	10 (10)	0.0869	0.497
Celecoxib Metabolism Pathway	SMPDB	1	C00167	10 (10)	0.0869	0.497
Ibuprofen Metabolism Pathway	SMPDB	1	C00167	10 (10)	0.0869	0.497
Malate-Aspartate Shuttle	SMPDB	1	C00049	10 (10)	0.0869	0.497
Differentiation Pathway	Wikipathways	1	C02979	10 (13)	0.0869	0.497
Phase 1 - Functionalization of compounds	Wikipathways	3	C00315;C03594;C00016	115 (137)	0.0843	0.497
Signalling by NGF	Wikipathways	1	C00550	10 (10)	0.0869	0.497
Pentose and glucuronate interconversions - Homo sapiens (human)	KEGG	2	C00103;C00167	55 (55)	0.0876	0.5
Sphingolipid metabolism	Wikipathways	2	C00270;C00550	55 (58)	0.0876	0.5
Sphingolipid metabolism	Reactome	2	C00270;C00550	56 (58)	0.0904	0.513
Warburg Effect	SMPDB	2	C00031;C00016	56 (56)	0.0904	0.513
Bile acid and bile salt metabolism	Wikipathways	2	C03594;C00016	56 (70)	0.0904	0.513
D-galactose degradation V (Leloir pathway)	HumanCyc	1	C00103	11 (11)	0.0952	0.525
GDP-glucose biosynthesis II	HumanCyc	1	C00103	11 (11)	0.0952	0.525
asparagine biosynthesis	HumanCyc	1	C00049	11 (11)	0.0952	0.525
formaldehyde oxidation	HumanCyc	1	C00051	11 (11)	0.0952	0.525
glycine cleavage	HumanCyc	1	C00037	11 (11)	0.0952	0.525
methionine salvage	HumanCyc	1	C00155	11 (11)	0.0952	0.525
superpathway of D-<i>myo</i>-inositol (1_4_5)-trisphosphate metabolism	HumanCyc	1	C00137	11 (11)	0.0952	0.525
taurine biosynthesis	HumanCyc	1	C00097	11 (11)	0.0952	0.525
tetrapyrrole biosynthesis	HumanCyc	1	C00037	11 (11)	0.0952	0.525
Prolactin signaling pathway - Homo sapiens (human)	KEGG	1	C00031	11 (11)	0.0952	0.525
Activation of NMDA receptor upon glutamate binding and postsynaptic events	Reactome	1	C00037	11 (11)	0.0952	0.525
Biogenic amines are oxidatively deaminated to aldehydes by MAOA and MAOB	Reactome	1	C00016	11 (11)	0.0952	0.525
Metabolism of serotonin	Reactome	1	C00016	11 (11)	0.0952	0.525
N-glycan antennae elongation in the medial/trans-Golgi	Reactome	1	C00270	11 (12)	0.0952	0.525
Plasmalogen biosynthesis	Reactome	1	C00016	11 (12)	0.0952	0.525
Regulation of pyruvate dehydrogenase (PDH) complex	Reactome	1	C00016	11 (11)	0.0952	0.525
D-Arginine and D-Ornithine Metabolism	SMPDB	1	C00016	11 (11)	0.0952	0.525
Joubert syndrome	SMPDB	1	C00137	11 (12)	0.0952	0.525
Phosphatidylinositol Phosphate Metabolism	SMPDB	1	C00137	11 (12)	0.0952	0.525
chrebp regulation by carbohydrates and camp	BioCarta	1	C00031	12 (12)	0.103	0.54
Mono-unsaturated fatty acid beta-oxidation	EHMN	1	C00016	12 (12)	0.103	0.54
adenosine ribonucleotides <i>de novo</i> biosynthesis	HumanCyc	1	C00049	12 (12)	0.103	0.54
methionine degradation	HumanCyc	1	C00155	12 (12)	0.103	0.54
spermine and spermidine degradation I	HumanCyc	1	C00315	12 (13)	0.103	0.54
Morphine addiction - Homo sapiens (human)	KEGG	1	C00334	12 (12)	0.103	0.54
Alpha9 beta1 integrin signaling events	PID	1	C00315	12 (13)	0.103	0.54
ABC-family proteins mediated transport	Reactome	1	C00550	12 (15)	0.103	0.54
Defective CYP11A1 causes Adrenal insufficiency_ congenital_ with 46_XY sex reversal (AICSR)	Reactome	3	C00016;C03594;C00315	126 (151)	0.104	0.54
Defective CYP11B1 causes Adrenal hyperplasia 4 (AH4)	Reactome	3	C00016;C03594;C00315	126 (151)	0.104	0.54
Defective CYP11B2 causes Corticosterone methyloxidase 1 deficiency (CMO-1 deficiency)	Reactome	3	C00016;C03594;C00315	126 (151)	0.104	0.54
Defective CYP17A1 causes Adrenal hyperplasia 5 (AH5)	Reactome	3	C00016;C03594;C00315	126 (151)	0.104	0.54
Defective CYP19A1 causes Aromatase excess syndrome (AEXS)	Reactome	3	C00016;C03594;C00315	126 (151)	0.104	0.54
Defective CYP1B1 causes Glaucoma	Reactome	3	C00016;C03594;C00315	126 (151)	0.104	0.54
Defective CYP21A2 causes Adrenal hyperplasia 3 (AH3)	Reactome	3	C00016;C03594;C00315	126 (151)	0.104	0.54
Defective CYP24A1 causes Hypercalcemia_ infantile (HCAI)	Reactome	3	C00016;C03594;C00315	126 (151)	0.104	0.54
Defective CYP26B1 causes Radiohumeral fusions with other skeletal and craniofacial anomalies (RHFCA)	Reactome	3	C00016;C03594;C00315	126 (151)	0.104	0.54
Defective CYP26C1 causes Focal facial dermal dysplasia 4 (FFDD4)	Reactome	3	C00016;C03594;C00315	126 (151)	0.104	0.54
Defective CYP27A1 causes Cerebrotendinous xanthomatosis (CTX)	Reactome	3	C00016;C03594;C00315	126 (151)	0.104	0.54
Defective CYP27B1 causes Rickets vitamin D-dependent 1A (VDDR1A)	Reactome	3	C00016;C03594;C00315	126 (151)	0.104	0.54
Defective CYP2R1 causes Rickets vitamin D-dependent 1B (VDDR1B)	Reactome	3	C00016;C03594;C00315	126 (151)	0.104	0.54
Defective CYP2U1 causes Spastic paraplegia 56_ autosomal recessive (SPG56)	Reactome	3	C00016;C03594;C00315	126 (151)	0.104	0.54
Defective CYP4F22 causes Ichthyosis_ congenital_ autosomal recessive 5 (ARCI5)	Reactome	3	C00016;C03594;C00315	126 (151)	0.104	0.54
Defective CYP7B1 causes Spastic paraplegia 5A_ autosomal recessive (SPG5A) and Congenital bile acid synthesis defect 3 (CBAS3)	Reactome	3	C00016;C03594;C00315	126 (151)	0.104	0.54
Defective FMO3 causes Trimethylaminuria (TMAU)	Reactome	3	C00016;C03594;C00315	126 (151)	0.104	0.54
Defective MAOA causes Brunner syndrome (BRUNS)	Reactome	3	C00016;C03594;C00315	126 (151)	0.104	0.54
Defective TBXAS1 causes Ghosal hematodiaphyseal dysplasia (GHDD)	Reactome	3	C00016;C03594;C00315	126 (151)	0.104	0.54
Dopamine clearance from the synaptic cleft	Reactome	1	C00016	12 (12)	0.103	0.54
FMO oxidises nucleophiles	Reactome	1	C00016	12 (13)	0.103	0.54
HS-GAG degradation	Reactome	1	C00049	12 (23)	0.103	0.54
Phase 1 - Functionalization of compounds	Reactome	3	C00016;C03594;C00315	126 (151)	0.104	0.54
Respiratory electron transport	Reactome	1	C00016	12 (14)	0.103	0.54
Serotonin clearance from the synaptic cleft	Reactome	1	C00016	12 (12)	0.103	0.54
Codeine Metabolism Pathway	SMPDB	1	C00167	12 (12)	0.103	0.54
Taurine and Hypotaurine Metabolism	SMPDB	1	C00097	12 (12)	0.103	0.54
Tramadol Metabolism Pathway	SMPDB	1	C00167	12 (12)	0.103	0.54
Tryptophan Metabolism	SMPDB	2	C00041;C00016	59 (60)	0.0988	0.54
Electron Transport Chain	Wikipathways	1	C00016	12 (12)	0.103	0.54
Sphingolipid Metabolism	Wikipathways	1	C00550	12 (12)	0.103	0.54
Androgen and estrogen biosynthesis and metabolism	EHMN	2	C00051;C00167	62 (62)	0.107	0.557
CDP-diacylglycerol biosynthesis	HumanCyc	1	C00093	13 (19)	0.112	0.559
GABA shunt	HumanCyc	1	C00334	13 (13)	0.112	0.559
folate polyglutamylation	HumanCyc	1	C00037	13 (13)	0.112	0.559
tryptophan degradation to 2-amino-3-carboxymuconate semialdehyde	HumanCyc	1	C00041	13 (13)	0.112	0.559
Insulin secretion - Homo sapiens (human)	KEGG	1	C00031	13 (13)	0.112	0.559
Beta oxidation of decanoyl-CoA to octanoyl-CoA-CoA	Reactome	1	C00016	13 (13)	0.112	0.559
Beta oxidation of hexanoyl-CoA to butanoyl-CoA	Reactome	1	C00016	13 (13)	0.112	0.559
Beta oxidation of lauroyl-CoA to decanoyl-CoA-CoA	Reactome	1	C00016	13 (13)	0.112	0.559
Beta oxidation of myristoyl-CoA to lauroyl-CoA	Reactome	1	C00016	13 (13)	0.112	0.559
Beta oxidation of octanoyl-CoA to hexanoyl-CoA	Reactome	1	C00016	13 (13)	0.112	0.559
Beta oxidation of palmitoyl-CoA to myristoyl-CoA	Reactome	1	C00016	13 (13)	0.112	0.559
Beta-oxidation of very long chain fatty acids	Reactome	1	C00016	13 (17)	0.112	0.559
Methionine salvage pathway	Reactome	1	C00170	13 (17)	0.112	0.559
Organic anion transporters	Reactome	1	C00270	13 (13)	0.112	0.559
Sulfide oxidation to sulfate	Reactome	1	C00016	13 (14)	0.112	0.559
Synthesis of PG	Reactome	1	C00093	13 (13)	0.112	0.559
Transport of nucleotide sugars	Reactome	1	C00167	13 (13)	0.112	0.559
Nevirapine Metabolism Pathway	SMPDB	1	C00167	13 (13)	0.112	0.559
Plasmalogen Synthesis	SMPDB	1	C00016	13 (13)	0.112	0.559
Thyroid hormone synthesis	SMPDB	1	C00016	13 (13)	0.112	0.559
Vitamin K Metabolism	SMPDB	1	C00016	13 (13)	0.112	0.559
Cori Cycle	Wikipathways	1	C00031	13 (15)	0.112	0.559
GABA synthesis_ release_ reuptake and degradation	Wikipathways	1	C00334	13 (13)	0.112	0.559
PTM- gamma carboxylation_ hypusine formation and arylsulfatase activation	Wikipathways	1	C00315	13 (13)	0.112	0.559
SIDS Susceptibility Pathways	Wikipathways	1	C00334	13 (14)	0.112	0.559
Transport of vitamins_ nucleosides_ and related molecules	Reactome	2	C00864;C00167	64 (64)	0.113	0.566
glutathione redox reactions I	HumanCyc	2	C00127;C00051	65 (99)	0.116	0.574
Alkaptonuria	SMPDB	2	C00049;C00016	65 (67)	0.116	0.574
Dopamine beta-hydroxylase deficiency	SMPDB	2	C00049;C00016	65 (67)	0.116	0.574
Hawkinsinuria	SMPDB	2	C00049;C00016	65 (67)	0.116	0.574
Monoamine oxidase-a deficiency (MAO-A)	SMPDB	2	C00049;C00016	65 (67)	0.116	0.574
Tyrosine Metabolism	SMPDB	2	C00049;C00016	65 (67)	0.116	0.574
Tyrosinemia Type I	SMPDB	2	C00049;C00016	65 (67)	0.116	0.574
Tyrosinemia_ transient_ of the newborn	SMPDB	2	C00049;C00016	65 (67)	0.116	0.574
Vitamin B2 (riboflavin) metabolism	EHMN	1	C00016	14 (14)	0.12	0.578
L-carnitine biosynthesis	HumanCyc	1	C00037	14 (14)	0.12	0.578
citrulline-nitric oxide cycle	HumanCyc	1	C00049	14 (14)	0.12	0.578
dTMP <i>de novo</i> biosynthesis (mitochondrial)	HumanCyc	1	C00037	14 (14)	0.12	0.578
nicotine degradation IV	HumanCyc	1	C00167	14 (28)	0.12	0.578
proline biosynthesis	HumanCyc	1	C00148	14 (14)	0.12	0.578
Amino Acid conjugation	Reactome	1	C00037	14 (15)	0.12	0.578
Axon guidance	Reactome	1	C00037	14 (14)	0.12	0.578
Chondroitin sulfate/dermatan sulfate metabolism	Reactome	1	C00167	14 (24)	0.12	0.578
Conjugation of carboxylic acids	Reactome	1	C00037	14 (15)	0.12	0.578
Heme degradation	Reactome	1	C00167	14 (14)	0.12	0.578
Synthesis of IP2_ IP_ and Ins in the cytosol	Reactome	1	C00137	14 (14)	0.12	0.578
Doxorubicin Metabolism Pathway	SMPDB	1	C00016	14 (14)	0.12	0.578
Etoposide Action Pathway	SMPDB	1	C00167	14 (14)	0.12	0.578
Etoposide Metabolism Pathway	SMPDB	1	C00167	14 (14)	0.12	0.578
Mycophenolic Acid Metabolism Pathway	SMPDB	1	C00167	14 (16)	0.12	0.578
Metabolism of carbohydrates	Wikipathways	2	C00049;C00103	66 (69)	0.119	0.578
putrescine degradation III	HumanCyc	1	C00334	15 (15)	0.128	0.598
HIF-1 signaling pathway - Homo sapiens (human)	KEGG	1	C00031	15 (15)	0.128	0.598
Carnitine synthesis	Reactome	1	C00037	15 (15)	0.128	0.598
Creatine metabolism	Reactome	1	C00037	15 (15)	0.128	0.598
Synthesis of PA	Reactome	1	C00093	15 (15)	0.128	0.598
Ubiquinol biosynthesis	Reactome	1	C00016	15 (22)	0.128	0.598
Acetaminophen Action Pathway	SMPDB	2	C00127;C00051	70 (70)	0.131	0.598
Acetylsalicylic Acid Action Pathway	SMPDB	2	C00127;C00051	70 (70)	0.131	0.598
Antipyrine Action Pathway	SMPDB	2	C00127;C00051	70 (70)	0.131	0.598
Antrafenine Action Pathway	SMPDB	2	C00127;C00051	69 (69)	0.128	0.598
Arachidonic Acid Metabolism	SMPDB	2	C00127;C00051	69 (69)	0.128	0.598
Bromfenac Action Pathway	SMPDB	2	C00127;C00051	70 (70)	0.131	0.598
Carprofen Action Pathway	SMPDB	2	C00127;C00051	70 (70)	0.131	0.598
Diclofenac Action Pathway	SMPDB	2	C00127;C00051	70 (70)	0.131	0.598
Diflunisal Action Pathway	SMPDB	2	C00127;C00051	70 (70)	0.131	0.598
Etodolac Action Pathway	SMPDB	2	C00127;C00051	70 (70)	0.131	0.598
Etoricoxib Action Pathway	SMPDB	2	C00127;C00051	70 (70)	0.131	0.598
Fenoprofen Action Pathway	SMPDB	2	C00127;C00051	70 (70)	0.131	0.598
Flurbiprofen Action Pathway	SMPDB	2	C00127;C00051	70 (70)	0.131	0.598
Indomethacin Action Pathway	SMPDB	2	C00127;C00051	70 (70)	0.131	0.598
Ketoprofen Action Pathway	SMPDB	2	C00127;C00051	70 (70)	0.131	0.598
Ketorolac Action Pathway	SMPDB	2	C00127;C00051	70 (70)	0.131	0.598
Leukotriene C4 Synthesis Deficiency	SMPDB	2	C00127;C00051	69 (69)	0.128	0.598
Lornoxicam Action Pathway	SMPDB	2	C00127;C00051	69 (69)	0.128	0.598
Lumiracoxib Action Pathway	SMPDB	2	C00127;C00051	69 (70)	0.128	0.598
Magnesium salicylate Action Pathway	SMPDB	2	C00127;C00051	70 (70)	0.131	0.598
Mefenamic Acid Action Pathway	SMPDB	2	C00127;C00051	70 (70)	0.131	0.598
Meloxicam Action Pathway	SMPDB	2	C00127;C00051	70 (70)	0.131	0.598
Nabumetone Action Pathway	SMPDB	2	C00127;C00051	69 (70)	0.128	0.598
Naproxen Action Pathway	SMPDB	2	C00127;C00051	70 (70)	0.131	0.598
Nepafenac Action Pathway	SMPDB	2	C00127;C00051	69 (70)	0.128	0.598
Oxaprozin Action Pathway	SMPDB	2	C00127;C00051	70 (70)	0.131	0.598
Phenylbutazone Action Pathway	SMPDB	2	C00127;C00051	70 (70)	0.131	0.598
Piroxicam Action Pathway	SMPDB	2	C00127;C00051	70 (70)	0.131	0.598
Rofecoxib Action Pathway	SMPDB	2	C00127;C00051	69 (69)	0.128	0.598
Salicylate-sodium Action Pathway	SMPDB	2	C00127;C00051	70 (70)	0.131	0.598
Salicylic Acid Action Pathway	SMPDB	2	C00127;C00051	70 (70)	0.131	0.598
Salsalate Action Pathway	SMPDB	2	C00127;C00051	69 (69)	0.128	0.598
Sulindac Action Pathway	SMPDB	2	C00127;C00051	70 (70)	0.131	0.598
Suprofen Action Pathway	SMPDB	2	C00127;C00051	70 (70)	0.131	0.598
Tenoxicam Action Pathway	SMPDB	2	C00127;C00051	69 (69)	0.128	0.598
Tiaprofenic Acid Action Pathway	SMPDB	2	C00127;C00051	70 (70)	0.131	0.598
Tolmetin Action Pathway	SMPDB	2	C00127;C00051	70 (70)	0.131	0.598
Trisalicylate-choline Action Pathway	SMPDB	2	C00127;C00051	69 (69)	0.128	0.598
Valdecoxib Action Pathway	SMPDB	2	C00127;C00051	70 (70)	0.131	0.598
lysine degradation I (saccharopine pathway)	HumanCyc	1	C00956	16 (16)	0.135	0.61
Abacavir metabolism	Reactome	1	C00167	16 (23)	0.135	0.61
GABA synthesis_ release_ reuptake and degradation	Reactome	1	C00334	16 (16)	0.135	0.61
Pyruvate metabolism	Reactome	1	C00016	16 (16)	0.135	0.61
Thyroxine biosynthesis	Reactome	1	C00041	16 (16)	0.135	0.61
VEGFR2 mediated vascular permeability	Reactome	1	C00016	16 (16)	0.135	0.61
Morphine Action Pathway	SMPDB	1	C00167	16 (16)	0.135	0.61
Heme Biosynthesis	Wikipathways	1	C00037	16 (16)	0.135	0.61
Ubiquinol biosynthesis	Wikipathways	1	C00016	16 (24)	0.135	0.61
heme biosynthesis	HumanCyc	1	C00037	17 (17)	0.143	0.637
urea cycle	HumanCyc	1	C00049	17 (17)	0.143	0.637
Abacavir transport and metabolism	Reactome	1	C00167	17 (24)	0.143	0.637
Developmental Biology	Reactome	1	C00037	17 (18)	0.143	0.637
Metabolism of folate and pterines	Reactome	1	C00037	17 (20)	0.143	0.637
Vitamins B6 activation to pyridoxal phosphate	Reactome	1	C00016	17 (18)	0.143	0.637
Citalopram Metabolism Pathway	SMPDB	1	C00016	17 (17)	0.143	0.637
Abacavir transport and metabolism	Wikipathways	1	C00167	17 (24)	0.143	0.637
Biogenic Amine Synthesis	Wikipathways	1	C00334	17 (17)	0.143	0.637
Nucleotide Metabolism	Wikipathways	1	C00315	17 (18)	0.143	0.637
Disulfiram Action Pathway	SMPDB	2	C00049;C00016	75 (77)	0.147	0.651
Metabolism of proteins	Reactome	3	C00270;C00170;C00315	148 (163)	0.148	0.657
serine and glycine biosynthesis	HumanCyc	1	C00037	18 (18)	0.151	0.665
superpathway of inositol phosphate compounds	HumanCyc	1	C00137	18 (26)	0.151	0.665
superpathway of melatonin degradation	HumanCyc	1	C00167	18 (24)	0.151	0.665
Alanine and aspartate metabolism	Wikipathways	1	C00049	18 (18)	0.151	0.665
Glycerophospholipid Biosynthetic Pathway	Wikipathways	1	C00137	18 (25)	0.151	0.665
Respiratory electron transport_ ATP synthesis by chemiosmotic coupling_ and heat production by uncoupling proteins.	Wikipathways	1	C00016	18 (20)	0.151	0.665
Transport of vitamins_ nucleosides_ and related molecules	Wikipathways	1	C00167	18 (18)	0.151	0.665
Pyrimidine metabolism	EHMN	2	C00049;C00103	77 (77)	0.153	0.672
Tryptophan metabolism	EHMN	2	C00041;C00051	78 (78)	0.156	0.685
Di-unsaturated fatty acid beta-oxidation	EHMN	1	C00016	19 (19)	0.159	0.687
Proteoglycan biosynthesis	EHMN	1	C00167	19 (19)	0.159	0.687
UMP biosynthesis	HumanCyc	1	C00049	19 (20)	0.159	0.687
inosine-5_-phosphate biosynthesis	HumanCyc	1	C00049	19 (19)	0.159	0.687
triacylglycerol biosynthesis	HumanCyc	1	C00093	19 (44)	0.159	0.687
Retrograde endocannabinoid signaling - Homo sapiens (human)	KEGG	1	C00334	19 (19)	0.159	0.687
Butyrate Metabolism	SMPDB	1	C00016	19 (19)	0.159	0.687
Mitochondrial Beta-Oxidation of Short Chain Saturated Fatty Acids	SMPDB	1	C00016	19 (19)	0.159	0.687
Riboflavin Metabolism	SMPDB	1	C00016	19 (19)	0.159	0.687
Short-chain 3-hydroxyacyl-CoA dehydrogenase deficiency (SCHAD)	SMPDB	1	C00016	19 (19)	0.159	0.687
Threonine and 2-Oxobutanoate Degradation	SMPDB	1	C00016	19 (19)	0.159	0.687
5-aminoimidazole ribonucleotide biosynthesis	HumanCyc	1	C00037	20 (20)	0.166	0.712
valine degradation	HumanCyc	1	C00016	20 (20)	0.166	0.712
Respiratory electron transport_ ATP synthesis by chemiosmotic coupling_ and heat production by uncoupling proteins.	Reactome	1	C00016	20 (22)	0.166	0.712
Sialic acid metabolism	Reactome	1	C00270	20 (27)	0.166	0.712
eNOS activation	Reactome	1	C00016	20 (20)	0.166	0.712
Carnitine Synthesis	SMPDB	1	C00037	20 (20)	0.166	0.712
Hypophosphatasia	SMPDB	1	C00016	20 (20)	0.166	0.712
Vitamin B6 Metabolism	SMPDB	1	C00016	20 (20)	0.166	0.712
Fatty acid_ triacylglycerol_ and ketone body metabolism	Wikipathways	2	C00093;C00016	81 (89)	0.166	0.712
One Carbon Metabolism	Wikipathways	1	C00037	20 (21)	0.166	0.712
lysine degradation II (pipecolate pathway)	HumanCyc	1	C00956	21 (21)	0.174	0.738
Betaine Metabolism	SMPDB	1	C00016	21 (21)	0.174	0.738
Codeine Action Pathway	SMPDB	1	C00167	21 (21)	0.174	0.738
Cyclophosphamide Action Pathway	SMPDB	1	C00051	21 (22)	0.174	0.738
Cyclophosphamide Metabolism Pathway	SMPDB	1	C00051	21 (22)	0.174	0.738
Glucose Homeostasis	Wikipathways	1	C00031	21 (21)	0.174	0.738
Neurotransmitter Release Cycle	Wikipathways	1	C00016	21 (21)	0.174	0.738
Bile secretion - Homo sapiens (human)	KEGG	3	C00031;C00051;C00315	162 (162)	0.179	0.757
Fatty acid_ triacylglycerol_ and ketone body metabolism	Reactome	2	C00093;C00016	85 (91)	0.179	0.757
superpathway of pyrimidine ribonucleotides <i>de novo</i> biosynthesis	HumanCyc	1	C00049	22 (23)	0.182	0.761
tryptophan degradation	HumanCyc	1	C00041	22 (22)	0.182	0.761
Neurotransmitter Clearance In The Synaptic Cleft	Reactome	1	C00016	22 (22)	0.182	0.761
Inositol Phosphate Metabolism	SMPDB	1	C00137	22 (23)	0.182	0.761
Oxidation of Branched Chain Fatty Acids	SMPDB	1	C03017	22 (25)	0.182	0.761
Transfer of Acetyl Groups into Mitochondria	SMPDB	1	C00031	22 (22)	0.182	0.761
NAD Biosynthesis II (from tryptophan)	Wikipathways	1	C00041	22 (23)	0.182	0.761
Neurotransmitter Clearance In The Synaptic Cleft	Wikipathways	1	C00016	22 (22)	0.182	0.761
AMPK signaling pathway - Homo sapiens (human)	KEGG	1	C00031	23 (23)	0.189	0.789
Riboflavin metabolism - Homo sapiens (human)	KEGG	1	C00016	23 (23)	0.189	0.789
Transport to the Golgi and subsequent modification	Reactome	1	C00270	23 (24)	0.189	0.789
NAD <i>de novo</i> biosynthesis	HumanCyc	1	C00041	24 (24)	0.196	0.814
Recycling of bile acids and salts	Reactome	1	C00037	24 (24)	0.196	0.814
Tetrahydrobiopterin (BH4) synthesis_ recycling_ salvage and regulation	Reactome	1	C00016	24 (27)	0.196	0.814
Caffeine Metabolism	SMPDB	1	C00016	24 (24)	0.196	0.814
Mercaptopurine Metabolism Pathway	SMPDB	1	C00016	24 (24)	0.196	0.814
Drug Induction of Bile Acid Pathway	Wikipathways	1	C00127	24 (27)	0.196	0.814
Ether lipid metabolism - Homo sapiens (human)	KEGG	1	C00670	25 (25)	0.204	0.838
Sphingolipid metabolism - Homo sapiens (human)	KEGG	1	C00550	25 (25)	0.204	0.838
Response of Mtb to phagocytosis	Reactome	1	C00016	25 (34)	0.204	0.838
Signalling by NGF	Reactome	1	C00550	25 (25)	0.204	0.838
Tryptophan catabolism	Reactome	1	C00041	25 (26)	0.204	0.838
Mitochondrial Beta-Oxidation of Long Chain Saturated Fatty Acids	SMPDB	1	C00016	25 (26)	0.204	0.838
Mitochondrial Beta-Oxidation of Medium Chain Saturated Fatty Acids	SMPDB	1	C00016	25 (25)	0.204	0.838
Xenobiotics metabolism	EHMN	2	C00051;C00167	93 (93)	0.205	0.842
Purine metabolism	EHMN	2	C00049;C00037	94 (94)	0.208	0.855
Organic cation transport	Reactome	1	C00315	26 (29)	0.211	0.862
Signaling by VEGF	Reactome	1	C00016	26 (26)	0.211	0.862
VEGFA-VEGFR2 Pathway	Reactome	1	C00016	26 (26)	0.211	0.862
Citalopram Action Pathway	SMPDB	1	C00016	26 (26)	0.211	0.862
Carbohydrate digestion and absorption - Homo sapiens (human)	KEGG	1	C00031	27 (27)	0.218	0.885
Phosphatidylinositol signaling system - Homo sapiens (human)	KEGG	1	C00137	27 (27)	0.218	0.885
Selenocompound metabolism - Homo sapiens (human)	KEGG	1	C00041	27 (27)	0.218	0.885
Citric acid cycle (TCA cycle)	Reactome	1	C00016	27 (27)	0.218	0.885
Cobalamin (Cbl_ vitamin B12) transport and metabolism	Reactome	1	C00016	27 (28)	0.218	0.885
Signaling by Retinoic Acid	Reactome	1	C00016	27 (28)	0.218	0.885
Vitamin A (retinol) metabolism	EHMN	1	C00167	28 (28)	0.225	0.903
Glycerolipid metabolism - Homo sapiens (human)	KEGG	1	C00093	28 (28)	0.225	0.903
Methylation	Reactome	1	C00016	28 (30)	0.225	0.903
Folate Metabolism	SMPDB	1	C00016	28 (28)	0.225	0.903
Folate malabsorption_ hereditary	SMPDB	1	C00016	28 (28)	0.225	0.903
Homocystinuria due to defect of N(5_10)-methylene THF deficiency	SMPDB	1	C00016	28 (28)	0.225	0.903
Phenylalanine and Tyrosine Metabolism	SMPDB	1	C00016	28 (28)	0.225	0.903
Phenylketonuria	SMPDB	1	C00016	28 (28)	0.225	0.903
Selenoamino Acid Metabolism	SMPDB	1	C00041	28 (28)	0.225	0.903
Tyrosinemia Type 2 (or Richner-Hanhart syndrome)	SMPDB	1	C00016	28 (28)	0.225	0.903
Tyrosinemia Type 3 (TYRO3)	SMPDB	1	C00016	28 (28)	0.225	0.903
chondroitin sulfate degradation (metazoa)	HumanCyc	2	C00103;C00167	101 (137)	0.232	0.924
Inositol phosphate metabolism	Reactome	1	C00137	29 (37)	0.232	0.924
Pyrimidine biosynthesis	Reactome	1	C00049	29 (29)	0.232	0.924
alpha-linolenic acid (ALA) metabolism	Reactome	1	C00016	29 (32)	0.232	0.924
Methotrexate Action Pathway	SMPDB	1	C00016	29 (29)	0.232	0.924
Fatty Acid Beta Oxidation	Wikipathways	1	C00093	29 (32)	0.232	0.924
Inositol phosphate metabolism	Wikipathways	1	C00137	29 (35)	0.232	0.924
dermatan sulfate degradation (metazoa)	HumanCyc	2	C00103;C00167	102 (138)	0.235	0.934
L-kynurenine degradation	HumanCyc	1	C00041	30 (30)	0.239	0.947
superpathway of purine nucleotide salvage	HumanCyc	1	C00049	30 (30)	0.239	0.947
Inositol Metabolism	SMPDB	1	C00137	30 (30)	0.239	0.947
Sphingolipid de novo biosynthesis	Reactome	1	C00550	31 (31)	0.246	0.97
Retinol Metabolism	SMPDB	1	C00670	31 (31)	0.246	0.97
Vitamin A Deficiency	SMPDB	1	C00670	31 (31)	0.246	0.97
Metabolism of nitric oxide	Wikipathways	1	C00016	31 (35)	0.246	0.97
Metabolism of nitric oxide	Reactome	1	C00016	32 (35)	0.253	0.984
eNOS activation and regulation	Reactome	1	C00016	32 (35)	0.253	0.984
17-Beta Hydroxysteroid Dehydrogenase III Deficiency	SMPDB	1	C00167	32 (32)	0.253	0.984
2-ketoglutarate dehydrogenase complex deficiency	SMPDB	1	C00016	32 (32)	0.253	0.984
Androgen and Estrogen Metabolism	SMPDB	1	C00167	32 (32)	0.253	0.984
Aromatase deficiency	SMPDB	1	C00167	32 (32)	0.253	0.984
Citric Acid Cycle	SMPDB	1	C00016	32 (32)	0.253	0.984
Congenital lactic acidosis	SMPDB	1	C00016	32 (32)	0.253	0.984
Fumarase deficiency	SMPDB	1	C00016	32 (32)	0.253	0.984
Mitochondrial complex II deficiency	SMPDB	1	C00016	32 (32)	0.253	0.984
Pyruvate dehydrogenase deficiency (E2)	SMPDB	1	C00016	32 (32)	0.253	0.984
Pyruvate dehydrogenase deficiency (E3)	SMPDB	1	C00016	32 (32)	0.253	0.984
Fructose and mannose metabolism	EHMN	1	C00031	34 (34)	0.267	1
Glycolysis and Gluconeogenesis	EHMN	1	C00103	52 (52)	0.378	1
N-Glycan biosynthesis	EHMN	1	C00031	51 (51)	0.373	1
Phosphatidylinositol phosphate metabolism	EHMN	1	C00137	49 (49)	0.361	1
Prostaglandin formation from arachidonate	EHMN	1	C00051	48 (48)	0.355	1
Saturated fatty acids beta-oxidation	EHMN	1	C00016	43 (43)	0.325	1
Selenoamino acid metabolism	EHMN	1	C00041	38 (38)	0.293	1
Valine_ leucine and isoleucine degradation	EHMN	1	C00016	62 (62)	0.433	1
superpathway of pyrimidine deoxyribonucleotides <i>de novo</i> biosynthesis	HumanCyc	1	C00049	33 (34)	0.26	1
Biosynthesis of unsaturated fatty acids - Homo sapiens (human)	KEGG	1	C16525	54 (54)	0.39	1
Butirosin and neomycin biosynthesis - Homo sapiens (human)	KEGG	1	C00031	33 (33)	0.26	1
Glyoxylate and dicarboxylate metabolism - Homo sapiens (human)	KEGG	1	C00037	58 (58)	0.412	1
Histidine metabolism - Homo sapiens (human)	KEGG	1	C00049	45 (45)	0.337	1
Inositol phosphate metabolism - Homo sapiens (human)	KEGG	1	C00137	44 (44)	0.331	1
Pentose phosphate pathway - Homo sapiens (human)	KEGG	1	C00031	35 (35)	0.273	1
Porphyrin and chlorophyll metabolism - Homo sapiens (human)	KEGG	1	C00037	124 (124)	0.681	1
Purine metabolism - Homo sapiens (human)	KEGG	1	C00037	92 (92)	0.57	1
Tyrosine metabolism - Homo sapiens (human)	KEGG	1	C03672	77 (77)	0.506	1
Ubiquinone and other terpenoid-quinone biosynthesis - Homo sapiens (human)	KEGG	1	C03672	90 (90)	0.562	1
cAMP signaling pathway - Homo sapiens (human)	KEGG	1	C00334	40 (40)	0.306	1
Amine-derived hormones	Reactome	1	C00041	37 (38)	0.286	1
Asparagine N-linked glycosylation	Reactome	1	C00270	84 (94)	0.537	1
Biosynthesis of the N-glycan precursor (dolichol lipid-linked oligosaccharide_ LLO) and transfer to a nascent protein	Reactome	1	C00270	62 (70)	0.433	1
Branched-chain amino acid catabolism	Reactome	1	C00016	36 (36)	0.28	1
Cholesterol biosynthesis	Reactome	1	C00016	38 (42)	0.293	1
Class C/3 (Metabotropic glutamate/pheromone receptors)	Reactome	1	C00334	42 (54)	0.318	1
Cytochrome P450 - arranged by substrate type	Reactome	1	C03594	92 (116)	0.57	1
Cytosolic sulfonation of small molecules	Reactome	1	C02180	35 (44)	0.273	1
Defective ACTH causes Obesity and Pro-opiomelanocortinin deficiency (POMCD)	Reactome	1	C00334	110 (129)	0.637	1
Defective ALG1 causes ALG1-CDG (CDG-1k)	Reactome	1	C00270	84 (94)	0.537	1
Defective ALG11 causes ALG11-CDG (CDG-1p)	Reactome	1	C00270	84 (94)	0.537	1
Defective ALG12 causes ALG12-CDG (CDG-1g)	Reactome	1	C00270	84 (94)	0.537	1
Defective ALG14 causes congenital myasthenic syndrome (ALG14-CMS)	Reactome	1	C00270	84 (94)	0.537	1
Defective ALG2 causes ALG2-CDG (CDG-1i)	Reactome	1	C00270	84 (94)	0.537	1
Defective ALG3 causes ALG3-CDG (CDG-1d)	Reactome	1	C00270	84 (94)	0.537	1
Defective ALG6 causes ALG6-CDG (CDG-1c)	Reactome	1	C00270	84 (94)	0.537	1
Defective ALG8 causes ALG8-CDG (CDG-1h)	Reactome	1	C00270	84 (94)	0.537	1
Defective ALG9 causes ALG9-CDG (CDG-1l)	Reactome	1	C00270	84 (94)	0.537	1
Defective B4GALT1 causes B4GALT1-CDG (CDG-2d)	Reactome	1	C00270	84 (94)	0.537	1
Defective DPAGT1 causes DPAGT1-CDG (CDG-1j) and CMSTA2	Reactome	1	C00270	84 (94)	0.537	1
Defective MAN1B1 causes MRT15	Reactome	1	C00270	84 (94)	0.537	1
Defective MGAT2 causes MGAT2-CDG (CDG-2a)	Reactome	1	C00270	84 (94)	0.537	1
Defective MOGS causes MOGS-CDG (CDG-2b)	Reactome	1	C00270	84 (94)	0.537	1
Defective MPDU1 causes MPDU1-CDG (CDG-1f)	Reactome	1	C00270	84 (94)	0.537	1
Defective RFT1 causes RFT1-CDG (CDG-1n)	Reactome	1	C00270	84 (94)	0.537	1
Diseases associated with N-glycosylation of proteins	Reactome	1	C00270	84 (94)	0.537	1
Endogenous sterols	Reactome	1	C03594	36 (40)	0.28	1
G alpha (i) signalling events	Reactome	1	C00334	67 (83)	0.459	1
GPCR downstream signaling	Reactome	1	C00334	107 (126)	0.626	1
GPCR ligand binding	Reactome	1	C00334	110 (129)	0.637	1
Gluconeogenesis	Reactome	1	C00049	33 (33)	0.26	1
Mitochondrial Fatty Acid Beta-Oxidation	Reactome	1	C00016	47 (50)	0.349	1
Organic cation/anion/zwitterion transport	Reactome	1	C00315	33 (36)	0.26	1
Pyruvate metabolism and Citric Acid (TCA) cycle	Reactome	1	C00016	38 (38)	0.293	1
Signal Transduction	Reactome	3	C00334;C00550;C00016	198 (231)	0.265	1
Signaling by GPCR	Reactome	1	C00334	134 (153)	0.71	1
Synthesis of Prostaglandins (PG) and Thromboxanes (TX)	Reactome	1	C00051	37 (43)	0.286	1
Synthesis of substrates in N-glycan biosythesis	Reactome	1	C00270	47 (55)	0.349	1
The citric acid (TCA) cycle and respiratory electron transport	Reactome	1	C00016	47 (49)	0.349	1
Triglyceride Biosynthesis	Reactome	1	C00093	37 (40)	0.286	1
alpha-linolenic (omega3) and linoleic (omega6) acid metabolism	Reactome	1	C00016	37 (42)	0.286	1
mitochondrial fatty acid beta-oxidation of saturated fatty acids	Reactome	1	C00016	36 (36)	0.28	1
2-Methyl-3-Hydroxybutryl CoA Dehydrogenase Deficiency	SMPDB	1	C00016	58 (58)	0.412	1
3-Hydroxy-3-Methylglutaryl-CoA Lyase Deficiency	SMPDB	1	C00016	58 (58)	0.412	1
3-Methylcrotonyl Coa Carboxylase Deficiency Type I	SMPDB	1	C00016	58 (58)	0.412	1
3-Methylglutaconic Aciduria Type I	SMPDB	1	C00016	58 (58)	0.412	1
3-Methylglutaconic Aciduria Type III	SMPDB	1	C00016	58 (58)	0.412	1
3-Methylglutaconic Aciduria Type IV	SMPDB	1	C00016	58 (58)	0.412	1
3-hydroxyisobutyric acid dehydrogenase deficiency	SMPDB	1	C00016	58 (58)	0.412	1
3-hydroxyisobutyric aciduria	SMPDB	1	C00016	58 (58)	0.412	1
Alendronate Action Pathway	SMPDB	1	C00016	45 (45)	0.337	1
Atorvastatin Action Pathway	SMPDB	1	C00016	45 (45)	0.337	1
Beta Ureidopropionase Deficiency	SMPDB	1	C00016	57 (57)	0.406	1
Beta-Ketothiolase Deficiency	SMPDB	1	C00016	58 (58)	0.412	1
CHILD Syndrome	SMPDB	1	C00016	44 (44)	0.331	1
Carnitine palmitoyl transferase deficiency (I)	SMPDB	1	C00016	43 (43)	0.325	1
Carnitine palmitoyl transferase deficiency (II)	SMPDB	1	C00016	43 (43)	0.325	1
Cerivastatin Action Pathway	SMPDB	1	C00016	44 (44)	0.331	1
Cholesteryl ester storage disease	SMPDB	1	C00016	44 (44)	0.331	1
Chondrodysplasia Punctata II_ X Linked Dominant (CDPX2)	SMPDB	1	C00016	44 (44)	0.331	1
Desmosterolosis	SMPDB	1	C00016	44 (44)	0.331	1
Dihydropyrimidinase Deficiency	SMPDB	1	C00016	57 (57)	0.406	1
Ethylmalonic Encephalopathy	SMPDB	1	C00016	43 (43)	0.325	1
Fatty acid Metabolism	SMPDB	1	C00016	43 (43)	0.325	1
Fluvastatin Action Pathway	SMPDB	1	C00016	45 (45)	0.337	1
Glutaric Aciduria Type I	SMPDB	1	C00016	43 (43)	0.325	1
Histidine Metabolism	SMPDB	1	C00016	39 (40)	0.299	1
Histidinemia	SMPDB	1	C00016	39 (40)	0.299	1
Hyper-IgD syndrome	SMPDB	1	C00016	44 (44)	0.331	1
Hypercholesterolemia	SMPDB	1	C00016	44 (44)	0.331	1
Ibandronate Action Pathway	SMPDB	1	C00016	44 (44)	0.331	1
Isobutyryl-coa dehydrogenase deficiency	SMPDB	1	C00016	58 (58)	0.412	1
Isovaleric Aciduria	SMPDB	1	C00016	58 (58)	0.412	1
Isovaleric acidemia	SMPDB	1	C00016	58 (58)	0.412	1
Long chain acyl-CoA dehydrogenase deficiency (LCAD)	SMPDB	1	C00016	43 (43)	0.325	1
Lovastatin Action Pathway	SMPDB	1	C00016	45 (45)	0.337	1
Lysosomal Acid Lipase Deficiency (Wolman Disease)	SMPDB	1	C00016	44 (44)	0.331	1
MNGIE (Mitochondrial Neurogastrointestinal Encephalopathy)	SMPDB	1	C00016	57 (57)	0.406	1
Malonic Aciduria	SMPDB	1	C00016	38 (38)	0.293	1
Malonyl-coa decarboxylase deficiency	SMPDB	1	C00016	38 (38)	0.293	1
Maple Syrup Urine Disease	SMPDB	1	C00016	58 (58)	0.412	1
Medium chain acyl-coa dehydrogenase deficiency (MCAD)	SMPDB	1	C00016	43 (43)	0.325	1
Methylmalonate Semialdehyde Dehydrogenase Deficiency	SMPDB	1	C00016	58 (58)	0.412	1
Methylmalonic Aciduria	SMPDB	1	C00016	58 (58)	0.412	1
Methylmalonic Aciduria Due to Cobalamin-Related Disorders	SMPDB	1	C00016	38 (38)	0.293	1
Mevalonic aciduria	SMPDB	1	C00016	44 (44)	0.331	1
Nicotinate and Nicotinamide Metabolism	SMPDB	1	C00016	35 (35)	0.273	1
Pamidronate Action Pathway	SMPDB	1	C00016	45 (45)	0.337	1
Pravastatin Action Pathway	SMPDB	1	C00016	45 (45)	0.337	1
Propanoate Metabolism	SMPDB	1	C00016	38 (38)	0.293	1
Propionic Acidemia	SMPDB	1	C00016	58 (58)	0.412	1
Pyrimidine Metabolism	SMPDB	1	C00016	57 (57)	0.406	1
Risedronate Action Pathway	SMPDB	1	C00016	45 (45)	0.337	1
Rosuvastatin Action Pathway	SMPDB	1	C00016	45 (45)	0.337	1
Short Chain Acyl CoA Dehydrogenase Deficiency (SCAD Deficiency)	SMPDB	1	C00016	43 (43)	0.325	1
Simvastatin Action Pathway	SMPDB	1	C00016	45 (45)	0.337	1
Smith-Lemli-Opitz Syndrome (SLOS)	SMPDB	1	C00016	44 (44)	0.331	1
Steroid Biosynthesis	SMPDB	1	C00016	44 (44)	0.331	1
Trifunctional protein deficiency	SMPDB	1	C00016	43 (43)	0.325	1
UMP Synthase Deiciency (Orotic Aciduria)	SMPDB	1	C00016	57 (57)	0.406	1
Valine_ Leucine and Isoleucine Degradation	SMPDB	1	C00016	58 (58)	0.412	1
Very-long-chain acyl coa dehydrogenase deficiency (VLCAD)	SMPDB	1	C00016	43 (43)	0.325	1
Wolman disease	SMPDB	1	C00016	44 (44)	0.331	1
Zoledronate Action Pathway	SMPDB	1	C00016	45 (45)	0.337	1
Cholesterol biosynthesis	Wikipathways	1	C00016	39 (43)	0.299	1
GPCR downstream signaling	Wikipathways	1	C00334	101 (121)	0.605	1
GPCR ligand binding	Wikipathways	1	C00334	106 (125)	0.623	1
Glycerophospholipid Biosynthetic Pathway	Wikipathways	1	C00137	35 (51)	0.273	1
The citric acid (TCA) cycle and respiratory electron transport	Wikipathways	1	C00016	37 (37)	0.286	1
alpha-linolenic (omega3) and linoleic (omega6) acid metabolism	Wikipathways	1	C00016	36 (41)	0.28	1

## Sheet: MetaboAnalyst_ORA_top
KEGG pathway	Hits	Total	P-value	FDR	Impact
Glutathione metabolism	8	38	3.9141e-08	3.1312e-06	0.31301
Cysteine and methionine metabolism	8	56	9.4069e-07	3.7628e-05	0.30573
Alanine, aspartate and glutamate metabolism	4	24	0.00036223	0.0096594	0.4245
beta-Alanine metabolism	4	28	0.00066877	0.013375	0.06625

## Sheet: MetaboAnalyst_ORA_raw
	Total	Expected	Hits	Raw p	-log(p)	Holm adjust	FDR	Impact
Glutathione metabolism	38	0.56834	8	3.9141e-08	17.056	3.1312e-06	3.1312e-06	0.31301
Cysteine and methionine metabolism	56	0.83756	8	9.4069e-07	13.877	7.4314e-05	3.7628e-05	0.30573
Alanine, aspartate and glutamate metabolism	24	0.35895	4	0.00036223	7.9232	0.028254	0.0096594	0.4245
beta-Alanine metabolism	28	0.41878	4	0.00066877	7.3101	0.051495	0.013375	0.06625
Aminoacyl-tRNA biosynthesis	75	1.1217	5	0.0045498	5.3927	0.34579	0.067959	0.05634
Arginine and proline metabolism	77	1.1516	5	0.005097	5.2791	0.38227	0.067959	0.15551
Pantothenate and CoA biosynthesis	27	0.40382	3	0.0070258	4.9582	0.51991	0.080295	0.18014
Nitrogen metabolism	39	0.5833	3	0.019417	3.9416	1	0.18308	0.00067
Galactose metabolism	41	0.61321	3	0.022191	3.8081	1	0.18308	0.03137
Cyanoamino acid metabolism	16	0.2393	2	0.022884	3.7773	1	0.18308	0
Sulfur metabolism	18	0.26921	2	0.028637	3.553	1	0.20827	0.1559
Glycine, serine and threonine metabolism	48	0.71791	3	0.033531	3.3953	1	0.21277	0.18774
Taurine and hypotaurine metabolism	20	0.29913	2	0.034906	3.3551	1	0.21277	0.03237
Starch and sucrose metabolism	50	0.74782	3	0.037234	3.2905	1	0.21277	0.25645
Thiamine metabolism	24	0.35895	2	0.048853	3.0189	1	0.26055	0
Glycolysis or Gluconeogenesis	31	0.46365	2	0.077147	2.562	1	0.3837	0
Lysine biosynthesis	32	0.4786	2	0.081536	2.5067	1	0.3837	0.06769
Glycerophospholipid metabolism	39	0.5833	2	0.11423	2.1695	1	0.50169	0.0424
Butanoate metabolism	40	0.59826	2	0.11915	2.1274	1	0.50169	0.02134
Amino sugar and nucleotide sugar metabolism	88	1.3162	3	0.14233	1.9496	1	0.53894	0.18237
Ascorbate and aldarate metabolism	45	0.67304	2	0.1445	1.9345	1	0.53894	0.00802
Lysine degradation	47	0.70295	2	0.15494	1.8647	1	0.53894	0.01563
Primary bile acid biosynthesis	47	0.70295	2	0.15494	1.8647	1	0.53894	0.06053
Pentose and glucuronate interconversions	53	0.79269	2	0.1871	1.6761	1	0.62365	0.01257
Riboflavin metabolism	21	0.31408	1	0.27224	1.3011	1	0.87118	0
Selenoamino acid metabolism	22	0.32904	1	0.28322	1.2615	1	0.87124	0
Ether lipid metabolism	23	0.344	1	0.29404	1.224	1	0.87124	0
Sphingolipid metabolism	25	0.37391	1	0.31521	1.1545	1	0.90059	0.00954
Pentose phosphate pathway	32	0.4786	1	0.38453	0.95572	1	1	0
Glycerolipid metabolism	32	0.4786	1	0.38453	0.95572	1	1	0.00714
Methane metabolism	34	0.50852	1	0.40305	0.90868	1	1	0
Ubiquinone and other terpenoid-quinone biosynthesis	36	0.53843	1	0.42103	0.86504	1	1	0.0368
Inositol phosphate metabolism	39	0.5833	1	0.44702	0.80516	1	1	0.13703
Histidine metabolism	44	0.65808	1	0.48783	0.71779	1	1	0
Nicotinate and nicotinamide metabolism	44	0.65808	1	0.48783	0.71779	1	1	0
Glyoxylate and dicarboxylate metabolism	50	0.74782	1	0.53294	0.62934	1	1	0
Tyrosine metabolism	76	1.1367	1	0.68765	0.37447	1	1	0
Purine metabolism	92	1.376	1	0.7567	0.27878	1	1	0
Porphyrin and chlorophyll metabolism	104	1.5555	1	0.79851	0.22501	1	1	0

## Sheet: MetaboAnalyst_MSEA_top
KEGG pathway	Hits	Total	P-value	FDR	Impact
Thiamine metabolism	4	24	5.6594e-08	3.5088e-06	0.12481
Nitrogen metabolism	12	39	6.5379e-07	2.0268e-05	0.0083
Cysteine and methionine metabolism	14	56	1.5608e-06	3.2257e-05	0.60451
Alanine, aspartate and glutamate metabolism	9	24	1.751e-05	0.00025166	0.8566
Taurine and hypotaurine metabolism	4	20	2.0295e-05	0.00025166	0.14388
Lysine biosynthesis	4	32	3.5627e-05	0.00036814	0.16762
Glutathione metabolism	13	38	7.8264e-05	0.00069319	0.42807
Histidine metabolism	3	44	0.00011286	0.0008747	0.14039
Lysine degradation	6	47	0.00013529	0.00089282	0.24736
Amino sugar and nucleotide sugar metabolism	6	88	0.000144	0.00089282	0.33802
Ubiquinone and other terpenoid-quinone biosynthesis	3	36	0.00019159	0.0010799	0.03749
Galactose metabolism	8	41	0.00029735	0.0013429	0.08447
Sulfur metabolism	4	18	0.00029948	0.0013429	0.22677
beta-Alanine metabolism	9	28	0.00030323	0.0013429	0.35766
Starch and sucrose metabolism	6	50	0.00036032	0.0014893	0.27547
Glyoxylate and dicarboxylate metabolism	6	50	0.00040887	0.0015511	0.06275
Ascorbate and aldarate metabolism	4	45	0.00042529	0.0015511	0.09816
Pentose and glucuronate interconversions	5	53	0.00082464	0.0028404	0.01895
Pantothenate and CoA biosynthesis	9	27	0.0010757	0.0035102	0.28156
Arginine and proline metabolism	14	77	0.0015416	0.0047366	0.56141
Glycine, serine and threonine metabolism	11	48	0.0016746	0.0047366	0.4513
Glycerolipid metabolism	2	32	0.0016807	0.0047366	0.02774
Glycerophospholipid metabolism	7	39	0.0017707	0.0047732	0.27877
Glycolysis or Gluconeogenesis	6	31	0.0020314	0.0052479	0.18473
Inositol phosphate metabolism	3	39	0.0024823	0.0061562	0.18113
Tyrosine metabolism	4	76	0.0034829	0.0080568	0.04724
One carbon pool by folate	1	9	0.0035086	0.0080568	0
Ether lipid metabolism	1	23	0.003739	0.0082792	0
Butanoate metabolism	7	40	0.0040538	0.0086667	0.1577
Pentose phosphate pathway	7	32	0.0058647	0.01212	0.16916
Riboflavin metabolism	2	21	0.0062536	0.012507	0
Cyanoamino acid metabolism	4	16	0.0076005	0.014726	0
Methane metabolism	4	34	0.0093937	0.017649	0.10367
Porphyrin and chlorophyll metabolism	3	104	0.010377	0.018923	0
Primary bile acid biosynthesis	2	47	0.013465	0.023852	0.06346
Vitamin B6 metabolism	2	32	0.020529	0.035341	0.18187
Selenoamino acid metabolism	1	22	0.02109	0.035341	0
Aminoacyl-tRNA biosynthesis	21	75	0.023142	0.037758	0.22536
Phenylalanine, tyrosine and tryptophan biosynthesis	3	27	0.030608	0.048658	0.008

## Sheet: MetaboAnalyst_MSEA_raw
	Total Cmpd	Hits	Raw p	-log(p)	Holm adjust	FDR	Impact
Thiamine metabolism	24	4	5.6594e-08	16.687	3.5088e-06	3.5088e-06	0.12481
Nitrogen metabolism	39	12	6.5379e-07	14.24	3.9881e-05	2.0268e-05	0.0083
Cysteine and methionine metabolism	56	14	1.5608e-06	13.37	9.3649e-05	3.2257e-05	0.60451
Alanine, aspartate and glutamate metabolism	24	9	1.751e-05	10.953	0.0010331	0.00025166	0.8566
Taurine and hypotaurine metabolism	20	4	2.0295e-05	10.805	0.0011771	0.00025166	0.14388
Lysine biosynthesis	32	4	3.5627e-05	10.242	0.0020307	0.00036814	0.16762
Glutathione metabolism	38	13	7.8264e-05	9.4554	0.0043828	0.00069319	0.42807
Histidine metabolism	44	3	0.00011286	9.0893	0.0062076	0.0008747	0.14039
Lysine degradation	47	6	0.00013529	8.9081	0.0073054	0.00089282	0.24736
Amino sugar and nucleotide sugar metabolism	88	6	0.000144	8.8457	0.0076321	0.00089282	0.33802
Ubiquinone and other terpenoid-quinone biosynthesis	36	3	0.00019159	8.5601	0.0099627	0.0010799	0.03749
Galactose metabolism	41	8	0.00029735	8.1206	0.015165	0.0013429	0.08447
Sulfur metabolism	18	4	0.00029948	8.1135	0.015165	0.0013429	0.22677
beta-Alanine metabolism	28	9	0.00030323	8.101	0.015165	0.0013429	0.35766
Starch and sucrose metabolism	50	6	0.00036032	7.9285	0.017296	0.0014893	0.27547
Glyoxylate and dicarboxylate metabolism	50	6	0.00040887	7.8021	0.019217	0.0015511	0.06275
Ascorbate and aldarate metabolism	45	4	0.00042529	7.7627	0.019563	0.0015511	0.09816
Pentose and glucuronate interconversions	53	5	0.00082464	7.1006	0.037109	0.0028404	0.01895
Pantothenate and CoA biosynthesis	27	9	0.0010757	6.8348	0.047331	0.0035102	0.28156
Arginine and proline metabolism	77	14	0.0015416	6.4749	0.06629	0.0047366	0.56141
Glycine, serine and threonine metabolism	48	11	0.0016746	6.3922	0.070332	0.0047366	0.4513
Glycerolipid metabolism	32	2	0.0016807	6.3885	0.070332	0.0047366	0.02774
Glycerophospholipid metabolism	39	7	0.0017707	6.3364	0.070828	0.0047732	0.27877
Glycolysis or Gluconeogenesis	31	6	0.0020314	6.199	0.079226	0.0052479	0.18473
Inositol phosphate metabolism	39	3	0.0024823	5.9986	0.094328	0.0061562	0.18113
Tyrosine metabolism	76	4	0.0034829	5.6599	0.12887	0.0080568	0.04724
One carbon pool by folate	9	1	0.0035086	5.6525	0.12887	0.0080568	0
Ether lipid metabolism	23	1	0.003739	5.5889	0.13087	0.0082792	0
Butanoate metabolism	40	7	0.0040538	5.5081	0.13783	0.0086667	0.1577
Pentose phosphate pathway	32	7	0.0058647	5.1388	0.19353	0.01212	0.16916
Riboflavin metabolism	21	2	0.0062536	5.0746	0.20011	0.012507	0
Cyanoamino acid metabolism	16	4	0.0076005	4.8795	0.23562	0.014726	0
Methane metabolism	34	4	0.0093937	4.6677	0.28181	0.017649	0.10367
Porphyrin and chlorophyll metabolism	104	3	0.010377	4.5681	0.30094	0.018923	0
Primary bile acid biosynthesis	47	2	0.013465	4.3077	0.37701	0.023852	0.06346
Vitamin B6 metabolism	32	2	0.020529	3.8859	0.55427	0.035341	0.18187
Selenoamino acid metabolism	22	1	0.02109	3.8589	0.55427	0.035341	0
Aminoacyl-tRNA biosynthesis	75	21	0.023142	3.7661	0.57855	0.037758	0.22536
Phenylalanine, tyrosine and tryptophan biosynthesis	27	3	0.030608	3.4865	0.73458	0.048658	0.008
Fructose and mannose metabolism	48	3	0.034522	3.3662	0.794	0.053509	0.12854
Citrate cycle (TCA cycle)	20	5	0.037476	3.284	0.82448	0.056671	0.17318
Pyrimidine metabolism	60	14	0.053697	2.9244	1	0.079268	0.37619
Tryptophan metabolism	79	3	0.05531	2.8948	1	0.07975	0.14349
Sphingolipid metabolism	25	5	0.060213	2.8099	1	0.084845	0.25323
Purine metabolism	92	15	0.063848	2.7513	1	0.087968	0.23688
Pyruvate metabolism	32	4	0.082413	2.496	1	0.11108	0.38632
Phenylalanine metabolism	45	5	0.085178	2.463	1	0.11236	0.11906
Nicotinate and nicotinamide metabolism	44	5	0.093372	2.3712	1	0.12061	0.05642
Propanoate metabolism	35	5	0.10559	2.2482	1	0.1336	0.13974
Biotin metabolism	11	1	0.14818	1.9093	1	0.18374	0
Synthesis and degradation of ketone bodies	6	1	0.17471	1.7447	1	0.2083	0
Terpenoid backbone biosynthesis	33	1	0.17471	1.7447	1	0.2083	0
Fatty acid elongation in mitochondria	27	2	0.18828	1.6698	1	0.22025	0.26765
Steroid hormone biosynthesis	99	1	0.20656	1.5772	1	0.23716	0.00391
Valine, leucine and isoleucine degradation	40	5	0.21908	1.5183	1	0.24696	0.09038
Fatty acid biosynthesis	49	7	0.31017	1.1706	1	0.3434	0.0218
Arachidonic acid metabolism	62	1	0.32865	1.1128	1	0.35716	0.21669
Caffeine metabolism	21	2	0.33411	1.0963	1	0.35716	0.0305
Valine, leucine and isoleucine biosynthesis	27	5	0.38265	0.96062	1	0.39896	0.03975
Fatty acid metabolism	50	4	0.38609	0.95169	1	0.39896	0.2426
D-Glutamine and D-glutamate metabolism	11	2	0.67006	0.40039	1	0.68104	0.13904
D-Arginine and D-ornithine metabolism	8	2	0.93408	0.068195	1	0.93408	0
