# Supplementary material for: Null diffusion-based enrichment for metabolomics data
Source: PLoS One. 2017 Dec 6;12(12):e0189012. doi: 10.1371/journal.pone.0189012 (PMC5718512; doi:10.1371/journal.pone.0189012)
Supplement: S2 Table — Reported pathways for the IMPaLA example data using top 250 z-scores in heat diffusion, IMPaLA and MetaboAnalyst. (XLSX) [file pone.0189012.s002.xlsx]

## Sheet: Comment
Comparing the three approaches, IMPaLA suggests a rather large list of pathways, whereas MetaboAnalyst stays more stringent and only suggests 6 pathways, which are also contained in the IMPaLA list. Our solution, using the z-scores and the top 250 nodes, includes top reported pathways by both tools.
Additionally, we report specific modules belonging to the Citrate Cycle that might be affected. This pathway contains 5 modules, out of which 3 are suggested as perturbed. Thus, we offer the feature of giving the most concrete part of KEGG that is relevant in the condition under study.
In addition, new compounds are suggested by our approach.

## Sheet: InputData
KEGG compound	Name
C00002	ATP
C00011	CO2
C00001	H2O
C00004	NADH
C00080	H+
C00003	NAD+
C00008	ADP
C00009	Orthophosphate
C00024	Acetyl-CoA
C00010	CoA
C00122	Fumarate
C00026	2-Oxoglutarate
C00042	Succinate
C00451	C00451
C00091	Succinyl-CoA
C00158	Citrate
C00036	Oxaloacetate
C00417	cis-Aconitate
C00497	(R)-Malate

## Sheet: hdzscore_top
ID	KEGG pathway	KEGG module
hsa00020	Citrate cycle (TCA cycle)
hsa00072	Synthesis and degradation of ketone bodies
hsa00250	Alanine, aspartate and glutamate metabolism
hsa00620	Pyruvate metabolism
hsa00630	Glyoxylate and dicarboxylate metabolism
hsa00650	Butanoate metabolism
hsa01200	Carbon metabolism
hsa04910	Insulin signaling pathway
hsa04922	Glucagon signaling pathway
hsa05211	Renal cell carcinoma
hsa05230	Central carbon metabolism in cancer
M00002		Glycolysis, core module involving three-carbon compounds
M00003		Gluconeogenesis, oxaloacetate => fructose-6P
M00009		Citrate cycle (TCA cycle, Krebs cycle)
M00010		Citrate cycle, first carbon oxidation, oxaloacetate => 2-oxoglutarate
M00011		Citrate cycle, second carbon oxidation, 2-oxoglutarate => oxaloacetate
M00027		GABA (gamma-Aminobutyrate) shunt
M00029		Urea cycle
M00049		Adenine ribonucleotide biosynthesis, IMP => ADP,ATP
M00307		Pyruvate oxidation, pyruvate => acetyl-CoA
M00383		ECV complex

## Sheet: IMPaLA_ORA_top
KEGG pathway	Hits	Total	P-value	FDR
Oxidative phosphorylation	9	16	1.18e-18	5.64e-17
Citrate cycle (TCA cycle)	8	20	4.78e-15	1.1e-13
Glyoxylate and dicarboxylate metabolism	8	58	6.63e-11	6.09e-10
Proximal tubule bicarbonate reclamation	5	17	7.29e-09	3.85e-08
Central carbon metabolism in cancer	6	37	8.92e-09	4.68e-08
Butanoate metabolism	6	41	1.71e-08	8.28e-08
Alanine_ aspartate and glutamate metabolism	5	28	1.12e-07	4.25e-07
Collecting duct acid secretion	3	8	4.69e-06	1.32e-05
Pyruvate metabolism	4	31	9.66e-06	2.66e-05
Gastric acid secretion	3	14	2.99e-05	6.93e-05
Parkinson_s disease	3	15	3.73e-05	8.53e-05
HIF-1 signaling pathway	3	15	3.73e-05	8.53e-05
Salivary secretion	3	17	5.54e-05	0.000126
Pancreatic secretion	3	17	5.54e-05	0.000126
Lysosome	2	4	0.000122	0.000253
AMPK signaling pathway	3	23	0.000142	0.000294
Phenylalanine metabolism	4	72	0.00028	0.000563
Vitamin digestion and absorption	3	38	0.000646	0.00123
Bile secretion	5	162	0.000677	0.00129
GABAergic synapse	2	9	0.000721	0.00136
Calcium signaling pathway	2	10	0.000899	0.00167
Propanoate metabolism	3	44	0.000997	0.00185
Synaptic vesicle cycle	2	12	0.00131	0.00241
Cholinergic synapse	2	12	0.00131	0.00241
Platelet activation	2	15	0.00207	0.00374
Taurine and hypotaurine metabolism	2	22	0.00446	0.00797
Mineral absorption	2	29	0.0077	0.0135
Purine metabolism	3	92	0.00821	0.0144
Glycolysis / Gluconeogenesis	2	31	0.00877	0.0154
Vasopressin-regulated water reabsorption	1	2	0.00927	0.016
Lysine biosynthesis	2	35	0.0111	0.0191
Inflammatory mediator regulation of TRP channels	2	36	0.0117	0.0201
Renal cell carcinoma	1	3	0.0139	0.0233
Valine_ leucine and isoleucine degradation	2	40	0.0143	0.0241
cAMP signaling pathway	2	40	0.0143	0.0241
Cardiac muscle contraction	1	4	0.0185	0.0301
Rheumatoid arthritis	1	4	0.0185	0.0301
Influenza A	1	4	0.0185	0.0301
Protein digestion and absorption	2	47	0.0195	0.0318
Nicotinate and nicotinamide metabolism	2	49	0.0211	0.0344
Fatty acid degradation	2	50	0.0219	0.0357
Hypertrophic cardiomyopathy (HCM)	1	5	0.023	0.0367
FoxO signaling pathway	1	5	0.023	0.0367
Synthesis and degradation of ketone bodies	1	6	0.0276	0.0435
Type II diabetes mellitus	1	6	0.0276	0.0435
Epithelial cell signaling in Helicobacter pylori infection	1	7	0.0321	0.0497

## Sheet: IMPaLA_ORA_raw
pathway_name	pathway_source	num_overlapping_metabolites	overlapping_metabolites	num_all_pathway_metabolites	P_metabolites	Q_metabolites
TCA cycle	HumanCyc	18	C00158;C00010;C00008;C00009;C00091;C00002;C00417;C00024;C00036;C00026;C00001;C00451;C00080;C00042;C00003;C00011;C00004;C00122	22 (23)	8.92e-45	3.19e-41
superpathway of conversion of glucose to acetyl CoA and entry into the TCA cycle	HumanCyc	18	C00158;C00011;C00010;C00008;C00009;C00091;C00002;C00417;C00024;C00036;C00026;C00001;C00451;C00080;C00042;C00003;C00004;C00122	34 (36)	2.68e-39	4.78e-36
Citric acid cycle (TCA cycle)	Reactome	17	C00011;C00158;C00010;C00008;C00009;C00091;C00002;C00004;C00024;C00036;C00026;C00001;C00451;C00080;C00042;C00003;C00122	27 (27)	2.09e-38	2.49e-35
TCA Cycle	Wikipathways	16	C00011;C00158;C00008;C00010;C00091;C00002;C00417;C00009;C00024;C00036;C00026;C00003;C00042;C00001;C00004;C00122	23 (24)	8.24e-37	4.54e-34
Pyruvate dehydrogenase deficiency (E3)	SMPDB	17	C00011;C00010;C00008;C00158;C00009;C00036;C00002;C00004;C00024;C00003;C00026;C00001;C00091;C00080;C00042;C00417;C00122	32 (32)	1.4e-36	4.54e-34
Pyruvate dehydrogenase deficiency (E2)	SMPDB	17	C00011;C00010;C00008;C00158;C00009;C00036;C00002;C00004;C00024;C00003;C00026;C00001;C00091;C00080;C00042;C00417;C00122	32 (32)	1.4e-36	4.54e-34
2-ketoglutarate dehydrogenase complex deficiency	SMPDB	17	C00011;C00010;C00008;C00158;C00009;C00036;C00002;C00004;C00024;C00003;C00026;C00001;C00091;C00080;C00042;C00417;C00122	32 (32)	1.4e-36	4.54e-34
Mitochondrial complex II deficiency	SMPDB	17	C00011;C00010;C00008;C00158;C00009;C00036;C00002;C00004;C00024;C00003;C00026;C00001;C00091;C00080;C00042;C00417;C00122	32 (32)	1.4e-36	4.54e-34
Fumarase deficiency	SMPDB	17	C00011;C00010;C00008;C00158;C00009;C00036;C00002;C00004;C00024;C00003;C00026;C00001;C00091;C00080;C00042;C00417;C00122	32 (32)	1.4e-36	4.54e-34
Congenital lactic acidosis	SMPDB	17	C00011;C00010;C00008;C00158;C00009;C00036;C00002;C00004;C00024;C00003;C00026;C00001;C00091;C00080;C00042;C00417;C00122	32 (32)	1.4e-36	4.54e-34
Citric Acid Cycle	SMPDB	17	C00011;C00010;C00008;C00158;C00009;C00036;C00002;C00004;C00024;C00003;C00026;C00001;C00091;C00080;C00042;C00417;C00122	32 (32)	1.4e-36	4.54e-34
TCA cycle	EHMN	17	C00011;C00158;C00010;C00008;C00009;C00091;C00002;C00417;C00024;C00036;C00026;C00001;C00080;C00042;C00003;C00004;C00122	36 (36)	2.12e-35	6.31e-33
The citric acid (TCA) cycle and respiratory electron transport	Wikipathways	17	C00158;C00010;C00008;C00011;C00009;C00091;C00002;C00004;C00024;C00036;C00026;C00003;C00451;C00080;C00042;C00001;C00122	37 (37)	3.92e-35	1.08e-32
Pyruvate metabolism and Citric Acid (TCA) cycle	Reactome	17	C00158;C00011;C00010;C00008;C00009;C00091;C00002;C00004;C00024;C00036;C00026;C00001;C00451;C00080;C00042;C00003;C00122	38 (38)	7.09e-35	1.81e-32
The citric acid (TCA) cycle and respiratory electron transport	Reactome	17	C00011;C00158;C00010;C00008;C00009;C00091;C00002;C00004;C00024;C00036;C00026;C00001;C00451;C00080;C00042;C00003;C00122	47 (49)	6.72e-33	1.6e-30
Warburg Effect	SMPDB	16	C00011;C00010;C00008;C00009;C00036;C00024;C00004;C00002;C00003;C00158;C00001;C00091;C00026;C00080;C00042;C00122	56 (56)	1.37e-28	3.05e-26
Transfer of Acetyl Groups into Mitochondria	SMPDB	12	C00011;C00010;C00008;C00158;C00009;C00024;C00004;C00002;C00036;C00003;C00080;C00001	22 (22)	7.08e-25	1.49e-22
leucine degradation	HumanCyc	11	C00011;C00010;C00008;C00009;C00024;C00004;C00002;C00003;C00026;C00001;C00080	20 (20)	9.38e-23	1.86e-20
2-Hydroxyglutric Aciduria (D And L Form)	SMPDB	13	C00011;C00010;C00008;C00009;C00036;C00002;C00004;C00024;C00003;C00026;C00001;C00080;C00042	48 (48)	3.51e-22	5.22e-20
Homocarnosinosis	SMPDB	13	C00011;C00010;C00008;C00009;C00036;C00002;C00004;C00024;C00003;C00026;C00001;C00080;C00042	48 (48)	3.51e-22	5.22e-20
Hyperinsulinism-Hyperammonemia Syndrome	SMPDB	13	C00011;C00010;C00008;C00009;C00036;C00002;C00004;C00024;C00003;C00026;C00001;C00080;C00042	48 (48)	3.51e-22	5.22e-20
Succinic semialdehyde dehydrogenase deficiency	SMPDB	13	C00011;C00010;C00008;C00009;C00036;C00002;C00004;C00024;C00003;C00026;C00001;C00080;C00042	48 (48)	3.51e-22	5.22e-20
4-Hydroxybutyric Aciduria/Succinic Semialdehyde Dehydrogenase Deficiency	SMPDB	13	C00011;C00010;C00008;C00009;C00036;C00002;C00004;C00024;C00003;C00026;C00001;C00080;C00042	48 (48)	3.51e-22	5.22e-20
Glutamate Metabolism	SMPDB	13	C00011;C00010;C00008;C00009;C00036;C00002;C00004;C00024;C00003;C00026;C00001;C00080;C00042	48 (48)	3.51e-22	5.22e-20
Gluconeogenesis	Reactome	12	C00011;C00158;C00008;C00009;C00002;C00004;C00024;C00036;C00026;C00001;C00080;C00003	33 (33)	3.82e-22	5.25e-20
Propanoate metabolism	EHMN	12	C00011;C00158;C00010;C00008;C00009;C00091;C00002;C00004;C00024;C00003;C00001;C00080	33 (33)	3.82e-22	5.25e-20
Triglyceride Biosynthesis	Reactome	12	C00158;C00011;C00010;C00008;C00009;C00024;C00004;C00002;C00036;C00001;C00080;C00003	37 (40)	1.98e-21	2.6e-19
Pyruvate metabolism	Reactome	10	C00011;C00010;C00008;C00009;C00002;C00004;C00024;C00003;C00001;C00080	16 (16)	2.04e-21	2.6e-19
Fatty acid_ triacylglycerol_ and ketone body metabolism	Wikipathways	14	C00158;C00010;C00008;C00011;C00009;C00091;C00002;C00004;C00024;C00036;C00003;C00080;C00042;C00001	81 (89)	4.74e-21	4.4e-19
3-Methylglutaconic Aciduria Type I	SMPDB	13	C00011;C00010;C00008;C00009;C00091;C00002;C00004;C00024;C00003;C00026;C00001;C00080;C00042	58 (58)	5.66e-21	4.4e-19
Valine_ Leucine and Isoleucine Degradation	SMPDB	13	C00011;C00010;C00008;C00009;C00091;C00002;C00004;C00024;C00003;C00026;C00001;C00080;C00042	58 (58)	5.66e-21	4.4e-19
2-Methyl-3-Hydroxybutryl CoA Dehydrogenase Deficiency	SMPDB	13	C00011;C00010;C00008;C00009;C00091;C00002;C00004;C00024;C00003;C00026;C00001;C00080;C00042	58 (58)	5.66e-21	4.4e-19
Isovaleric Aciduria	SMPDB	13	C00011;C00010;C00008;C00009;C00091;C00002;C00004;C00024;C00003;C00026;C00001;C00080;C00042	58 (58)	5.66e-21	4.4e-19
3-Methylcrotonyl Coa Carboxylase Deficiency Type I	SMPDB	13	C00011;C00010;C00008;C00009;C00091;C00002;C00004;C00024;C00003;C00026;C00001;C00080;C00042	58 (58)	5.66e-21	4.4e-19
Propionic Acidemia	SMPDB	13	C00011;C00010;C00008;C00009;C00091;C00002;C00004;C00024;C00003;C00026;C00001;C00080;C00042	58 (58)	5.66e-21	4.4e-19
Maple Syrup Urine Disease	SMPDB	13	C00011;C00010;C00008;C00009;C00091;C00002;C00004;C00024;C00003;C00026;C00001;C00080;C00042	58 (58)	5.66e-21	4.4e-19
3-Hydroxy-3-Methylglutaryl-CoA Lyase Deficiency	SMPDB	13	C00011;C00010;C00008;C00009;C00091;C00002;C00004;C00024;C00003;C00026;C00001;C00080;C00042	58 (58)	5.66e-21	4.4e-19
Isobutyryl-coa dehydrogenase deficiency	SMPDB	13	C00011;C00010;C00008;C00009;C00091;C00002;C00004;C00024;C00003;C00026;C00001;C00080;C00042	58 (58)	5.66e-21	4.4e-19
3-hydroxyisobutyric aciduria	SMPDB	13	C00011;C00010;C00008;C00009;C00091;C00002;C00004;C00024;C00003;C00026;C00001;C00080;C00042	58 (58)	5.66e-21	4.4e-19
3-hydroxyisobutyric acid dehydrogenase deficiency	SMPDB	13	C00011;C00010;C00008;C00009;C00091;C00002;C00004;C00024;C00003;C00026;C00001;C00080;C00042	58 (58)	5.66e-21	4.4e-19
Isovaleric acidemia	SMPDB	13	C00011;C00010;C00008;C00009;C00091;C00002;C00004;C00024;C00003;C00026;C00001;C00080;C00042	58 (58)	5.66e-21	4.4e-19
Methylmalonate Semialdehyde Dehydrogenase Deficiency	SMPDB	13	C00011;C00010;C00008;C00009;C00091;C00002;C00004;C00024;C00003;C00026;C00001;C00080;C00042	58 (58)	5.66e-21	4.4e-19
Methylmalonic Aciduria	SMPDB	13	C00011;C00010;C00008;C00009;C00091;C00002;C00004;C00024;C00003;C00026;C00001;C00080;C00042	58 (58)	5.66e-21	4.4e-19
3-Methylglutaconic Aciduria Type IV	SMPDB	13	C00011;C00010;C00008;C00009;C00091;C00002;C00004;C00024;C00003;C00026;C00001;C00080;C00042	58 (58)	5.66e-21	4.4e-19
3-Methylglutaconic Aciduria Type III	SMPDB	13	C00011;C00010;C00008;C00009;C00091;C00002;C00004;C00024;C00003;C00026;C00001;C00080;C00042	58 (58)	5.66e-21	4.4e-19
Beta-Ketothiolase Deficiency	SMPDB	13	C00011;C00010;C00008;C00009;C00091;C00002;C00004;C00024;C00003;C00026;C00001;C00080;C00042	58 (58)	5.66e-21	4.4e-19
Fatty acid_ triacylglycerol_ and ketone body metabolism	Reactome	14	C00158;C00010;C00008;C00009;C00011;C00024;C00004;C00002;C00003;C00001;C00036;C00091;C00080;C00042	85 (91)	9.83e-21	7.47e-19
Glucose metabolism	Reactome	12	C00158;C00011;C00008;C00009;C00036;C00002;C00004;C00024;C00003;C00026;C00001;C00080	43 (43)	1.62e-20	1.21e-18
Refsum Disease	SMPDB	10	C00011;C00010;C00008;C00024;C00004;C00002;C00003;C00026;C00001;C00042	22 (24)	1.63e-19	1.12e-17
Phytanic Acid Peroxisomal Oxidation	SMPDB	10	C00011;C00010;C00008;C00024;C00004;C00002;C00003;C00026;C00001;C00042	22 (24)	1.63e-19	1.12e-17
Phytanic acid peroxisomal oxidation	EHMN	10	C00011;C00010;C00002;C00004;C00024;C00003;C00026;C00001;C00080;C00042	22 (22)	1.63e-19	1.12e-17
Transmission across Chemical Synapses	Reactome	12	C00011;C00010;C00008;C00009;C00024;C00004;C00002;C00003;C00026;C00001;C00080;C00042	51 (51)	1.66e-19	1.12e-17
Neuronal System	Reactome	12	C00011;C00010;C00008;C00009;C00024;C00004;C00002;C00003;C00026;C00001;C00080;C00042	51 (51)	1.66e-19	1.12e-17
2-oxobutanoate degradation	HumanCyc	9	C00011;C00010;C00008;C00009;C00091;C00004;C00002;C00003;C00080	14 (14)	2.08e-19	1.15e-17
Hyperornithinemia with gyrate atrophy (HOGA)	SMPDB	12	C00011;C00008;C00009;C00036;C00004;C00002;C00003;C00026;C00001;C00080;C00042;C00122	52 (52)	2.16e-19	1.15e-17
Creatine deficiency_ guanidinoacetate methyltransferase deficiency	SMPDB	12	C00011;C00008;C00009;C00036;C00004;C00002;C00003;C00026;C00001;C00080;C00042;C00122	52 (52)	2.16e-19	1.15e-17
L-arginine:glycine amidinotransferase deficiency	SMPDB	12	C00011;C00008;C00009;C00036;C00004;C00002;C00003;C00026;C00001;C00080;C00042;C00122	52 (52)	2.16e-19	1.15e-17
Hyperornithinemia-hyperammonemia-homocitrullinuria [HHH-syndrome]	SMPDB	12	C00011;C00008;C00009;C00036;C00004;C00002;C00003;C00026;C00001;C00080;C00042;C00122	52 (52)	2.16e-19	1.15e-17
Guanidinoacetate Methyltransferase Deficiency (GAMT Deficiency)	SMPDB	12	C00011;C00008;C00009;C00036;C00004;C00002;C00003;C00026;C00001;C00080;C00042;C00122	52 (52)	2.16e-19	1.15e-17
Prolinemia Type II	SMPDB	12	C00011;C00008;C00009;C00036;C00004;C00002;C00003;C00026;C00001;C00080;C00042;C00122	52 (52)	2.16e-19	1.15e-17
Prolidase Deficiency (PD)	SMPDB	12	C00011;C00008;C00009;C00036;C00004;C00002;C00003;C00026;C00001;C00080;C00042;C00122	52 (52)	2.16e-19	1.15e-17
Arginine and Proline Metabolism	SMPDB	12	C00011;C00008;C00009;C00036;C00004;C00002;C00003;C00026;C00001;C00080;C00042;C00122	52 (52)	2.16e-19	1.15e-17
Hyperprolinemia Type I	SMPDB	12	C00011;C00008;C00009;C00036;C00004;C00002;C00003;C00026;C00001;C00080;C00042;C00122	52 (52)	2.16e-19	1.15e-17
Hyperprolinemia Type II	SMPDB	12	C00011;C00008;C00009;C00036;C00004;C00002;C00003;C00026;C00001;C00080;C00042;C00122	52 (52)	2.16e-19	1.15e-17
Ornithine Aminotransferase Deficiency (OAT Deficiency)	SMPDB	12	C00011;C00008;C00009;C00036;C00004;C00002;C00003;C00026;C00001;C00080;C00042;C00122	52 (52)	2.16e-19	1.15e-17
Arginine: Glycine Amidinotransferase Deficiency (AGAT Deficiency)	SMPDB	12	C00011;C00008;C00009;C00036;C00004;C00002;C00003;C00026;C00001;C00080;C00042;C00122	52 (52)	2.16e-19	1.15e-17
Glycolysis and Gluconeogenesis	EHMN	12	C00158;C00011;C00010;C00008;C00009;C00002;C00004;C00024;C00036;C00001;C00080;C00003	52 (52)	2.16e-19	1.15e-17
superpathway of methionine degradation	HumanCyc	11	C00011;C00010;C00008;C00009;C00091;C00004;C00002;C00003;C00026;C00001;C00080	36 (36)	3.26e-19	1.66e-17
Butanoate metabolism	EHMN	11	C00010;C00009;C00091;C00002;C00004;C00024;C00003;C00026;C00001;C00080;C00042	36 (36)	3.26e-19	1.66e-17
Branched-chain amino acid catabolism	Reactome	11	C00011;C00010;C00008;C00009;C00024;C00004;C00002;C00003;C00026;C00001;C00080	36 (36)	3.26e-19	1.66e-17
Malonyl-coa decarboxylase deficiency	SMPDB	11	C00011;C00010;C00008;C00009;C00091;C00002;C00004;C00024;C00003;C00026;C00001	38 (38)	6.51e-19	3.14e-17
Malonic Aciduria	SMPDB	11	C00011;C00010;C00008;C00009;C00091;C00002;C00004;C00024;C00003;C00026;C00001	38 (38)	6.51e-19	3.14e-17
Propanoate Metabolism	SMPDB	11	C00011;C00010;C00008;C00009;C00091;C00002;C00004;C00024;C00003;C00026;C00001	38 (38)	6.51e-19	3.14e-17
Methylmalonic Aciduria Due to Cobalamin-Related Disorders	SMPDB	11	C00011;C00010;C00008;C00009;C00091;C00002;C00004;C00024;C00003;C00026;C00001	38 (38)	6.51e-19	3.14e-17
Oxidative phosphorylation - Homo sapiens (human)	KEGG	9	C00008;C00009;C00004;C00002;C00003;C00001;C00080;C00042;C00122	16 (16)	1.18e-18	5.64e-17
Argininemia	SMPDB	10	C00011;C00008;C00009;C00036;C00004;C00002;C00003;C00026;C00001;C00122	27 (27)	2.1e-18	9.14e-17
Citrullinemia Type I	SMPDB	10	C00011;C00008;C00009;C00036;C00004;C00002;C00003;C00026;C00001;C00122	27 (27)	2.1e-18	9.14e-17
Carbamoyl Phosphate Synthetase Deficiency	SMPDB	10	C00011;C00008;C00009;C00036;C00004;C00002;C00003;C00026;C00001;C00122	27 (27)	2.1e-18	9.14e-17
Argininosuccinic Aciduria	SMPDB	10	C00011;C00008;C00009;C00036;C00004;C00002;C00003;C00026;C00001;C00122	27 (27)	2.1e-18	9.14e-17
Urea Cycle	SMPDB	10	C00011;C00008;C00009;C00036;C00004;C00002;C00003;C00026;C00001;C00122	27 (27)	2.1e-18	9.14e-17
Ornithine Transcarbamylase Deficiency (OTC Deficiency)	SMPDB	10	C00011;C00008;C00009;C00036;C00004;C00002;C00003;C00026;C00001;C00122	27 (27)	2.1e-18	9.14e-17
Fatty Acyl-CoA Biosynthesis	Reactome	10	C00011;C00158;C00010;C00008;C00009;C00024;C00002;C00036;C00001;C00080	27 (30)	2.1e-18	9.14e-17
Peroxisomal lipid metabolism	Reactome	11	C00011;C00010;C00002;C00004;C00024;C00003;C00026;C00001;C00451;C00080;C00042	42 (55)	2.3e-18	9.77e-17
Peroxisomal lipid metabolism	Wikipathways	11	C00011;C00010;C00024;C00004;C00002;C00003;C00026;C00001;C00451;C00080;C00042	42 (55)	2.3e-18	9.77e-17
Mitochondrial Electron Transport Chain	SMPDB	9	C00008;C00009;C00004;C00002;C00003;C00001;C00080;C00042;C00122	17 (17)	2.51e-18	1.04e-16
fatty acid &alpha;-oxidation	HumanCyc	9	C00011;C00010;C00004;C00002;C00003;C00026;C00001;C00080;C00042	17 (20)	2.51e-18	1.04e-16
Urea cycle and metabolism of arginine_ proline_ glutamate_ aspartate and asparagine	EHMN	14	C00011;C00010;C00008;C00009;C00036;C00024;C00004;C00002;C00003;C00026;C00001;C00080;C00042;C00122	125 (125)	3.02e-18	1.24e-16
M Phase	Reactome	9	C00011;C00010;C00008;C00009;C00002;C00024;C00026;C00001;C00042	18 (18)	5.01e-18	2.02e-16
Metabolism of carbohydrates	Wikipathways	12	C00158;C00011;C00008;C00009;C00002;C00004;C00024;C00036;C00026;C00003;C00080;C00001	66 (69)	5.03e-18	2.02e-16
Histidine metabolism	EHMN	11	C00011;C00010;C00008;C00009;C00002;C00004;C00024;C00003;C00026;C00001;C00080	45 (45)	5.42e-18	2.15e-16
Pyruvate Dehydrogenase Complex Deficiency	SMPDB	11	C00011;C00010;C00008;C00009;C00024;C00004;C00002;C00003;C00036;C00080;C00001	46 (46)	7.11e-18	2.64e-16
Primary hyperoxaluria II_ PH2	SMPDB	11	C00011;C00010;C00008;C00009;C00024;C00004;C00002;C00003;C00036;C00080;C00001	46 (46)	7.11e-18	2.64e-16
Pyruvate kinase deficiency	SMPDB	11	C00011;C00010;C00008;C00009;C00024;C00004;C00002;C00003;C00036;C00080;C00001	46 (46)	7.11e-18	2.64e-16
Leigh Syndrome	SMPDB	11	C00011;C00010;C00008;C00009;C00024;C00004;C00002;C00003;C00036;C00080;C00001	46 (46)	7.11e-18	2.64e-16
Pyruvate Metabolism	SMPDB	11	C00011;C00010;C00008;C00009;C00024;C00004;C00002;C00003;C00036;C00080;C00001	46 (46)	7.11e-18	2.64e-16
Pyruvate Decarboxylase E1 Component Deficiency (PDHE1 Deficiency)	SMPDB	11	C00011;C00010;C00008;C00009;C00024;C00004;C00002;C00003;C00036;C00080;C00001	46 (46)	7.11e-18	2.64e-16
Cellular responses to stress	Reactome	10	C00011;C00010;C00008;C00002;C00024;C00003;C00026;C00001;C00080;C00042	30 (35)	7.43e-18	2.74e-16
Mitochondrial Fatty Acid Beta-Oxidation	Reactome	11	C00011;C00010;C00008;C00009;C00091;C00002;C00004;C00024;C00003;C00001;C00080	47 (50)	9.27e-18	3.38e-16
Myoclonic epilepsy of Lafora	Reactome	13	C00011;C00010;C00008;C00158;C00009;C00036;C00024;C00004;C00002;C00003;C00026;C00001;C00080	100 (120)	1.2e-17	4.26e-16
Metabolism of carbohydrates	Reactome	13	C00011;C00010;C00008;C00158;C00009;C00036;C00024;C00004;C00002;C00003;C00026;C00001;C00080	100 (120)	1.2e-17	4.26e-16
Glycogen storage diseases	Reactome	13	C00011;C00010;C00008;C00158;C00009;C00036;C00024;C00004;C00002;C00003;C00026;C00001;C00080	100 (120)	1.2e-17	4.26e-16
2-oxoglutarate decarboxylation to succinyl-CoA	HumanCyc	7	C00011;C00010;C00091;C00004;C00003;C00026;C00080	7 (7)	1.33e-17	4.61e-16
acetyl-CoA biosynthesis from citrate	HumanCyc	7	C00158;C00010;C00008;C00009;C00024;C00002;C00036	7 (7)	1.33e-17	4.61e-16
Alpha-oxidation of phytanate	Reactome	9	C00011;C00010;C00004;C00002;C00003;C00026;C00001;C00080;C00042	20 (23)	1.72e-17	5.92e-16
Reversible hydration of carbon dioxide	Reactome	8	C00011;C00008;C00004;C00003;C00026;C00001;C00451;C00080	12 (12)	1.91e-17	6.51e-16
Gluconeogenesis	SMPDB	10	C00011;C00008;C00009;C00036;C00004;C00002;C00003;C00026;C00001;C00080	34 (34)	3.22e-17	1.02e-15
Glycogenosis_ Type IA. Von gierke disease	SMPDB	10	C00011;C00008;C00009;C00036;C00004;C00002;C00003;C00026;C00001;C00080	34 (34)	3.22e-17	1.02e-15
Glycogenosis_ Type IC	SMPDB	10	C00011;C00008;C00009;C00036;C00004;C00002;C00003;C00026;C00001;C00080	34 (34)	3.22e-17	1.02e-15
Glycogen Storage Disease Type 1A (GSD1A) or Von Gierke Disease	SMPDB	10	C00011;C00008;C00009;C00036;C00004;C00002;C00003;C00026;C00001;C00080	34 (34)	3.22e-17	1.02e-15
Triosephosphate isomerase	SMPDB	10	C00011;C00008;C00009;C00036;C00004;C00002;C00003;C00026;C00001;C00080	34 (34)	3.22e-17	1.02e-15
Fructose-1_6-diphosphatase deficiency	SMPDB	10	C00011;C00008;C00009;C00036;C00004;C00002;C00003;C00026;C00001;C00080	34 (34)	3.22e-17	1.02e-15
Phosphoenolpyruvate carboxykinase deficiency 1 (PEPCK1)	SMPDB	10	C00011;C00008;C00009;C00036;C00004;C00002;C00003;C00026;C00001;C00080	34 (34)	3.22e-17	1.02e-15
Glycogenosis_ Type IB	SMPDB	10	C00011;C00008;C00009;C00036;C00004;C00002;C00003;C00026;C00001;C00080	34 (34)	3.22e-17	1.02e-15
Chromatin modifying enzymes	Reactome	8	C00011;C00010;C00008;C00002;C00024;C00026;C00001;C00042	13 (14)	4.96e-17	1.51e-15
Succinyl CoA: 3-ketoacid CoA transferase deficiency	SMPDB	8	C00011;C00010;C00091;C00004;C00024;C00003;C00001;C00042	13 (13)	4.96e-17	1.51e-15
Ketone Body Metabolism	SMPDB	8	C00011;C00010;C00091;C00004;C00024;C00003;C00001;C00042	13 (13)	4.96e-17	1.51e-15
Chromatin organization	Reactome	8	C00011;C00010;C00008;C00002;C00024;C00026;C00001;C00042	13 (14)	4.96e-17	1.51e-15
3-Phosphoglycerate dehydrogenase deficiency	SMPDB	11	C00011;C00010;C00008;C00009;C00091;C00002;C00004;C00024;C00003;C00026;C00001	55 (55)	6.27e-17	1.79e-15
Non Ketotic Hyperglycinemia	SMPDB	11	C00011;C00010;C00008;C00009;C00091;C00002;C00004;C00024;C00003;C00026;C00001	55 (55)	6.27e-17	1.79e-15
Glycine and Serine Metabolism	SMPDB	11	C00011;C00010;C00008;C00009;C00091;C00002;C00004;C00024;C00003;C00026;C00001	55 (55)	6.27e-17	1.79e-15
Dimethylglycinuria	SMPDB	11	C00011;C00010;C00008;C00009;C00091;C00002;C00004;C00024;C00003;C00026;C00001	55 (55)	6.27e-17	1.79e-15
Hyperglycinemia_ non-ketotic	SMPDB	11	C00011;C00010;C00008;C00009;C00091;C00002;C00004;C00024;C00003;C00026;C00001	55 (55)	6.27e-17	1.79e-15
Dimethylglycine Dehydrogenase Deficiency	SMPDB	11	C00011;C00010;C00008;C00009;C00091;C00002;C00004;C00024;C00003;C00026;C00001	55 (55)	6.27e-17	1.79e-15
Sarcosinemia	SMPDB	11	C00011;C00010;C00008;C00009;C00091;C00002;C00004;C00024;C00003;C00026;C00001	55 (55)	6.27e-17	1.79e-15
Dihydropyrimidine Dehydrogenase Deficiency (DHPD)	SMPDB	11	C00011;C00010;C00008;C00009;C00091;C00002;C00004;C00024;C00003;C00026;C00001	55 (55)	6.27e-17	1.79e-15
Cholesterol biosynthesis	Reactome	10	C00011;C00010;C00008;C00009;C00002;C00004;C00024;C00003;C00001;C00080	38 (42)	1.15e-16	3.26e-15
Glycolysis	Reactome	9	C00158;C00008;C00009;C00002;C00004;C00024;C00003;C00001;C00080	24 (24)	1.33e-16	3.74e-15
Cholesterol biosynthesis	Wikipathways	10	C00011;C00010;C00008;C00009;C00024;C00004;C00002;C00003;C00001;C00080	39 (43)	1.54e-16	4.31e-15
gluconeogenesis	HumanCyc	9	C00011;C00008;C00009;C00036;C00004;C00002;C00003;C00001;C00080	25 (26)	2.07e-16	5.74e-15
ornithine <i>de novo </i> biosynthesis	HumanCyc	8	C00008;C00009;C00004;C00002;C00003;C00026;C00001;C00080	15 (15)	2.47e-16	6.78e-15
Valine_ leucine and isoleucine degradation	EHMN	11	C00011;C00010;C00008;C00009;C00002;C00004;C00024;C00003;C00026;C00001;C00080	62 (62)	2.63e-16	7.17e-15
superpathway of cholesterol biosynthesis	HumanCyc	10	C00011;C00010;C00008;C00009;C00002;C00004;C00024;C00003;C00001;C00080	43 (62)	4.62e-16	1.25e-14
morphine biosynthesis	HumanCyc	9	C00011;C00010;C00004;C00024;C00003;C00026;C00001;C00080;C00042	27 (27)	4.74e-16	1.27e-14
fatty acid biosynthesis initiation	HumanCyc	7	C00011;C00010;C00008;C00009;C00024;C00002;C00080	9 (9)	4.76e-16	1.27e-14
Omega-3 fatty acid metabolism	EHMN	8	C00011;C00010;C00002;C00004;C00024;C00003;C00001;C00080	16 (16)	4.93e-16	1.29e-14
isoleucine degradation	HumanCyc	8	C00011;C00010;C00004;C00024;C00003;C00026;C00001;C00080	16 (16)	4.93e-16	1.29e-14
Metabolism of amino acids and derivatives	Reactome	14	C00011;C00010;C00008;C00009;C00036;C00024;C00004;C00002;C00003;C00026;C00001;C00080;C00042;C00122	181 (190)	6.41e-16	1.67e-14
mevalonate pathway	HumanCyc	8	C00011;C00010;C00008;C00009;C00024;C00002;C00001;C00080	17 (17)	9.29e-16	2.39e-14
4-hydroxybenzoate biosynthesis	HumanCyc	8	C00010;C00002;C00004;C00024;C00003;C00026;C00001;C00080	17 (17)	9.29e-16	2.39e-14
Cell Cycle_ Mitotic	Reactome	9	C00011;C00010;C00008;C00009;C00002;C00024;C00026;C00001;C00042	29 (29)	1.01e-15	2.57e-14
Porphyrin metabolism	EHMN	10	C00011;C00010;C00008;C00009;C00091;C00004;C00002;C00003;C00001;C00080	48 (48)	1.56e-15	3.95e-14
ketolysis	HumanCyc	7	C00010;C00091;C00004;C00024;C00003;C00080;C00042	10 (10)	1.58e-15	3.95e-14
Utilization of Ketone Bodies	Reactome	7	C00010;C00091;C00004;C00024;C00003;C00080;C00042	10 (10)	1.58e-15	3.95e-14
Neurotransmitter Release Cycle	Reactome	9	C00011;C00010;C00004;C00024;C00003;C00026;C00001;C00080;C00042	31 (31)	2.02e-15	4.94e-14
Sphingolipid de novo biosynthesis	Reactome	9	C00011;C00010;C00008;C00009;C00004;C00002;C00003;C00001;C00080	31 (31)	2.02e-15	4.94e-14
Cell Cycle	Reactome	9	C00011;C00010;C00008;C00009;C00002;C00024;C00026;C00001;C00042	31 (31)	2.02e-15	4.94e-14
Disulfiram Action Pathway	SMPDB	11	C00011;C00010;C00024;C00004;C00002;C00003;C00026;C00036;C00080;C00001;C00122	75 (77)	2.48e-15	6.02e-14
Amino acid synthesis and interconversion (transamination)	Reactome	9	C00008;C00009;C00036;C00004;C00002;C00003;C00026;C00001;C00080	32 (32)	2.8e-15	6.76e-14
Butyrate Metabolism	SMPDB	8	C00010;C00091;C00002;C00004;C00024;C00003;C00001;C00042	19 (19)	2.87e-15	6.89e-14
Tryptophan metabolism	EHMN	11	C00011;C00010;C00008;C00009;C00002;C00004;C00024;C00003;C00026;C00001;C00080	78 (78)	3.91e-15	9.31e-14
Resolution of Sister Chromatid Cohesion	Reactome	6	C00010;C00008;C00009;C00002;C00024;C00001	6 (6)	4.18e-15	9.75e-14
Mitotic Prometaphase	Reactome	6	C00010;C00008;C00009;C00002;C00024;C00001	6 (6)	4.18e-15	9.75e-14
Mitotic Prometaphase	Wikipathways	6	C00010;C00008;C00009;C00002;C00024;C00001	6 (6)	4.18e-15	9.75e-14
Ketone body metabolism	Reactome	7	C00010;C00091;C00004;C00024;C00003;C00080;C00042	11 (11)	4.34e-15	1.01e-13
Citrate cycle (TCA cycle) - Homo sapiens (human)	KEGG	8	C00158;C00091;C00417;C00024;C00036;C00026;C00042;C00122	20 (20)	4.78e-15	1.1e-13
Methionine and cysteine metabolism	EHMN	11	C00011;C00010;C00008;C00009;C00002;C00004;C00024;C00003;C00026;C00001;C00080	80 (80)	5.25e-15	1.2e-13
Vitamin E metabolism	EHMN	8	C00011;C00010;C00002;C00004;C00024;C00003;C00001;C00080	21 (21)	7.7e-15	1.74e-13
superpathway of geranylgeranyldiphosphate biosynthesis I (via mevalonate)	HumanCyc	8	C00011;C00010;C00008;C00009;C00024;C00002;C00001;C00080	21 (21)	7.7e-15	1.74e-13
Glycerophospholipid biosynthesis	Wikipathways	10	C00011;C00010;C00008;C00009;C00024;C00004;C00002;C00003;C00001;C00080	56 (64)	8.36e-15	1.88e-13
Metabolism of lipids and lipoproteins	Reactome	16	C00158;C00010;C00008;C00011;C00009;C00091;C00024;C00004;C00002;C00036;C00026;C00001;C00451;C00080;C00042;C00003	365 (447)	8.92e-15	1.99e-13
Lipoate metabolism	EHMN	7	C00008;C00009;C00004;C00002;C00003;C00001;C00080	12 (12)	1.04e-14	2.25e-13
Mono-unsaturated fatty acid beta-oxidation	EHMN	7	C00010;C00002;C00004;C00024;C00003;C00001;C00080	12 (12)	1.04e-14	2.25e-13
ketogenesis	HumanCyc	7	C00011;C00010;C00004;C00024;C00003;C00001;C00080	12 (12)	1.04e-14	2.25e-13
glutaryl-CoA degradation	HumanCyc	7	C00011;C00010;C00004;C00024;C00003;C00001;C00080	12 (12)	1.04e-14	2.25e-13
ethanol degradation II	HumanCyc	7	C00010;C00002;C00004;C00024;C00003;C00001;C00080	12 (12)	1.04e-14	2.25e-13
Linoleic acid (LA) metabolism	Reactome	8	C00011;C00010;C00008;C00009;C00004;C00002;C00003;C00001	22 (24)	1.21e-14	2.6e-13
Glycerophospholipid biosynthesis	Reactome	10	C00011;C00010;C00008;C00009;C00002;C00004;C00024;C00003;C00001;C00080	58 (63)	1.22e-14	2.6e-13
alpha-linolenic (omega3) and linoleic (omega6) acid metabolism	Reactome	9	C00011;C00010;C00008;C00009;C00002;C00004;C00024;C00003;C00001	37 (42)	1.23e-14	2.6e-13
Purine ribonucleoside monophosphate biosynthesis	Reactome	9	C00011;C00008;C00009;C00004;C00002;C00003;C00001;C00080;C00122	37 (37)	1.23e-14	2.6e-13
Glycine_ serine_ alanine and threonine metabolism	EHMN	11	C00011;C00010;C00008;C00009;C00024;C00004;C00002;C00003;C00026;C00001;C00080	88 (88)	1.58e-14	3.32e-13
Omega-6 fatty acid metabolism	EHMN	8	C00011;C00010;C00002;C00004;C00024;C00003;C00001;C00080	23 (23)	1.85e-14	3.86e-13
Metabolism of amino acids and derivatives	Wikipathways	13	C00011;C00010;C00008;C00009;C00002;C00004;C00024;C00036;C00026;C00003;C00080;C00042;C00001	174 (187)	2.07e-14	4.31e-13
Ethanol oxidation	Reactome	7	C00010;C00002;C00004;C00024;C00003;C00001;C00080	13 (13)	2.25e-14	4.56e-13
ethanol degradation IV	HumanCyc	7	C00010;C00002;C00004;C00024;C00003;C00001;C00080	13 (13)	2.25e-14	4.56e-13
GABA shunt	HumanCyc	7	C00011;C00004;C00003;C00026;C00001;C00080;C00042	13 (13)	2.25e-14	4.56e-13
GABA synthesis_ release_ reuptake and degradation	Wikipathways	7	C00011;C00004;C00003;C00026;C00001;C00080;C00042	13 (13)	2.25e-14	4.56e-13
purine nucleotides <i>de novo</i> biosynthesis	HumanCyc	9	C00011;C00008;C00009;C00004;C00002;C00003;C00001;C00080;C00122	40 (40)	2.68e-14	5.42e-13
folate transformations I	HumanCyc	8	C00011;C00008;C00009;C00004;C00002;C00003;C00001;C00080	24 (24)	2.76e-14	5.54e-13
NADH repair	HumanCyc	6	C00008;C00009;C00004;C00002;C00001;C00080	7 (8)	2.92e-14	5.75e-13
pyruvate decarboxylation to acetyl CoA	HumanCyc	6	C00011;C00010;C00004;C00024;C00003;C00080	7 (7)	2.92e-14	5.75e-13
Cellular response to heat stress	Reactome	6	C00010;C00008;C00002;C00024;C00003;C00001	7 (8)	2.92e-14	5.75e-13
Squalene and cholesterol biosynthesis	EHMN	9	C00011;C00010;C00008;C00009;C00004;C00002;C00003;C00001;C00080	42 (42)	4.36e-14	8.55e-13
proline biosynthesis	HumanCyc	7	C00008;C00009;C00004;C00002;C00003;C00001;C00080	14 (14)	4.48e-14	8.69e-13
L-carnitine biosynthesis	HumanCyc	7	C00011;C00004;C00003;C00026;C00001;C00080;C00042	14 (14)	4.48e-14	8.69e-13
Phospholipid metabolism	Reactome	10	C00011;C00010;C00008;C00009;C00002;C00004;C00024;C00003;C00001;C00080	66 (71)	4.85e-14	9.37e-13
Cobalamin (Cbl_ vitamin B12) transport and metabolism	Reactome	8	C00008;C00009;C00091;C00004;C00002;C00003;C00001;C00080	27 (28)	8.28e-14	1.58e-12
Signaling by Retinoic Acid	Reactome	8	C00010;C00008;C00002;C00004;C00024;C00003;C00001;C00080	27 (28)	8.28e-14	1.58e-12
oxidative ethanol degradation III	HumanCyc	7	C00010;C00002;C00004;C00024;C00003;C00001;C00080	15 (15)	8.38e-14	1.58e-12
Carnitine synthesis	Reactome	7	C00011;C00004;C00003;C00026;C00001;C00080;C00042	15 (15)	8.38e-14	1.58e-12
Folate malabsorption_ hereditary	SMPDB	8	C00011;C00008;C00009;C00004;C00002;C00003;C00001;C00080	28 (28)	1.16e-13	2.14e-12
Homocystinuria due to defect of N(5_10)-methylene THF deficiency	SMPDB	8	C00011;C00008;C00009;C00004;C00002;C00003;C00001;C00080	28 (28)	1.16e-13	2.14e-12
Folate Metabolism	SMPDB	8	C00011;C00008;C00009;C00004;C00002;C00003;C00001;C00080	28 (28)	1.16e-13	2.14e-12
Vitamin A (retinol) metabolism	EHMN	8	C00010;C00008;C00009;C00004;C00002;C00003;C00001;C00080	28 (28)	1.16e-13	2.14e-12
GABA synthesis_ release_ reuptake and degradation	Reactome	7	C00011;C00004;C00003;C00026;C00001;C00080;C00042	16 (16)	1.49e-13	2.69e-12
Mitotic Prophase	Reactome	7	C00011;C00008;C00009;C00002;C00026;C00001;C00042	16 (16)	1.49e-13	2.69e-12
TCA Cycle and PDHc	Wikipathways	7	C00158;C00091;C00024;C00036;C00026;C00042;C00122	16 (16)	1.49e-13	2.69e-12
lysine degradation I (saccharopine pathway)	HumanCyc	7	C00011;C00010;C00004;C00003;C00026;C00001;C00080	16 (16)	1.49e-13	2.69e-12
Ammonia Recycling	SMPDB	8	C00011;C00008;C00009;C00004;C00002;C00003;C00026;C00001	29 (29)	1.59e-13	2.84e-12
Methotrexate Action Pathway	SMPDB	8	C00011;C00008;C00009;C00004;C00002;C00003;C00001;C00080	29 (29)	1.59e-13	2.84e-12
alpha-linolenic acid (ALA) metabolism	Reactome	8	C00011;C00010;C00008;C00002;C00004;C00024;C00003;C00001	29 (32)	1.59e-13	2.84e-12
Prostaglandin formation from arachidonate	EHMN	9	C00010;C00008;C00009;C00002;C00004;C00024;C00003;C00001;C00080	48 (48)	1.62e-13	2.87e-12
superpathway of purine nucleotide salvage	HumanCyc	8	C00008;C00009;C00004;C00002;C00003;C00001;C00080;C00122	30 (30)	2.17e-13	3.83e-12
urea cycle	HumanCyc	7	C00011;C00008;C00009;C00002;C00001;C00080;C00122	17 (17)	2.52e-13	4.39e-12
Abacavir transport and metabolism	Reactome	7	C00008;C00009;C00004;C00002;C00003;C00001;C00080	17 (24)	2.52e-13	4.39e-12
Abacavir transport and metabolism	Wikipathways	7	C00008;C00009;C00004;C00002;C00003;C00001;C00080	17 (24)	2.52e-13	4.39e-12
4-aminobutyrate degradation	HumanCyc	6	C00004;C00003;C00026;C00001;C00080;C00042	9 (9)	3.48e-13	6.03e-12
Ethanol Degradation	SMPDB	7	C00010;C00024;C00004;C00002;C00003;C00001;C00080	18 (18)	4.11e-13	7.06e-12
Respiratory electron transport_ ATP synthesis by chemiosmotic coupling_ and heat production by uncoupling proteins.	Wikipathways	7	C00008;C00009;C00004;C00002;C00003;C00001;C00080	18 (20)	4.11e-13	7.06e-12
Lysine metabolism	EHMN	9	C00011;C00010;C00004;C00002;C00003;C00026;C00001;C00080;C00042	53 (53)	4.23e-13	7.19e-12
Arachidonic acid metabolism	EHMN	9	C00010;C00008;C00009;C00002;C00004;C00024;C00003;C00001;C00080	53 (53)	4.23e-13	7.19e-12
Carnosinuria_ carnosinemia	SMPDB	8	C00011;C00010;C00004;C00024;C00003;C00026;C00001;C00080	33 (34)	5.1e-13	8.52e-12
Ureidopropionase deficiency	SMPDB	8	C00011;C00010;C00004;C00024;C00003;C00026;C00001;C00080	33 (34)	5.1e-13	8.52e-12
Beta-Alanine Metabolism	SMPDB	8	C00011;C00010;C00004;C00024;C00003;C00026;C00001;C00080	33 (34)	5.1e-13	8.52e-12
GABA-Transaminase Deficiency	SMPDB	8	C00011;C00010;C00004;C00024;C00003;C00026;C00001;C00080	33 (34)	5.1e-13	8.52e-12
Metabolism of water-soluble vitamins and cofactors	Wikipathways	10	C00011;C00010;C00008;C00009;C00091;C00004;C00002;C00003;C00001;C00080	83 (96)	5.4e-13	8.98e-12
Sphingolipid metabolism	Wikipathways	9	C00011;C00010;C00008;C00009;C00004;C00002;C00003;C00001;C00080	55 (58)	6.04e-13	9.98e-12
glycolysis	HumanCyc	7	C00008;C00009;C00004;C00002;C00003;C00001;C00080	19 (20)	6.49e-13	1.05e-11
Mitochondrial Beta-Oxidation of Short Chain Saturated Fatty Acids	SMPDB	7	C00010;C00024;C00004;C00002;C00003;C00001;C00080	19 (19)	6.49e-13	1.05e-11
Short-chain 3-hydroxyacyl-CoA dehydrogenase deficiency (SCHAD)	SMPDB	7	C00010;C00024;C00004;C00002;C00003;C00001;C00080	19 (19)	6.49e-13	1.05e-11
Di-unsaturated fatty acid beta-oxidation	EHMN	7	C00010;C00002;C00004;C00024;C00003;C00001;C00080	19 (19)	6.49e-13	1.05e-11
inosine-5_-phosphate biosynthesis	HumanCyc	7	C00011;C00008;C00009;C00002;C00001;C00080;C00122	19 (19)	6.49e-13	1.05e-11
Sphingolipid metabolism	Reactome	9	C00011;C00010;C00008;C00009;C00004;C00002;C00003;C00001;C00080	56 (58)	7.18e-13	1.15e-11
Nicotinate and Nicotinamide Metabolism	SMPDB	8	C00011;C00008;C00009;C00004;C00002;C00003;C00001;C00080	35 (35)	8.61e-13	1.37e-11
Vitamin B9 (folate) metabolism	EHMN	8	C00011;C00008;C00009;C00004;C00002;C00003;C00001;C00080	35 (35)	8.61e-13	1.37e-11
Dimethyl-branched-chain fatty acid mitochondrial beta-oxidation	EHMN	6	C00010;C00004;C00024;C00003;C00001;C00080	10 (10)	8.67e-13	1.37e-11
3-oxo-10R-octadecatrienoate beta-oxidation	EHMN	6	C00010;C00004;C00024;C00003;C00001;C00080	10 (10)	8.67e-13	1.37e-11
valine degradation	HumanCyc	7	C00011;C00010;C00004;C00003;C00026;C00001;C00080	20 (20)	9.96e-13	1.54e-11
Imipramine Action Pathway	SMPDB	7	C00008;C00009;C00004;C00002;C00003;C00001;C00080	20 (20)	9.96e-13	1.54e-11
Carnitine Synthesis	SMPDB	7	C00011;C00004;C00003;C00026;C00001;C00080;C00042	20 (20)	9.96e-13	1.54e-11
Respiratory electron transport_ ATP synthesis by chemiosmotic coupling_ and heat production by uncoupling proteins.	Reactome	7	C00008;C00009;C00004;C00002;C00003;C00001;C00080	20 (22)	9.96e-13	1.54e-11
The canonical retinoid cycle in rods (twilight vision)	Reactome	7	C00008;C00009;C00004;C00002;C00003;C00001;C00080	20 (30)	9.96e-13	1.54e-11
Vitamin B3 (nicotinate and nicotinamide) metabolism	EHMN	8	C00011;C00008;C00009;C00004;C00002;C00003;C00001;C00080	36 (36)	1.1e-12	1.69e-11
alpha-linolenic (omega3) and linoleic (omega6) acid metabolism	Wikipathways	8	C00011;C00010;C00008;C00024;C00004;C00002;C00003;C00001	36 (41)	1.1e-12	1.69e-11
Formation of ATP by chemiosmotic coupling	Reactome	5	C00001;C00002;C00008;C00080;C00009	5 (5)	1.22e-12	1.76e-11
Metabolism of vitamins and cofactors	Reactome	10	C00011;C00010;C00008;C00009;C00091;C00004;C00002;C00003;C00001;C00080	90 (101)	1.25e-12	1.76e-11
Defective GIF causes intrinsic factor deficiency	Reactome	10	C00011;C00010;C00008;C00009;C00091;C00004;C00002;C00003;C00001;C00080	90 (101)	1.25e-12	1.76e-11
Defective LMBRD1 causes methylmalonic aciduria and homocystinuria type cblF	Reactome	10	C00011;C00010;C00008;C00009;C00091;C00004;C00002;C00003;C00001;C00080	90 (101)	1.25e-12	1.76e-11
Defective AMN causes hereditary megaloblastic anemia 1	Reactome	10	C00011;C00010;C00008;C00009;C00091;C00004;C00002;C00003;C00001;C00080	90 (101)	1.25e-12	1.76e-11
Defective CUBN causes hereditary megaloblastic anemia 1	Reactome	10	C00011;C00010;C00008;C00009;C00091;C00004;C00002;C00003;C00001;C00080	90 (101)	1.25e-12	1.76e-11
Defective MTR causes methylmalonic aciduria and homocystinuria type cblG	Reactome	10	C00011;C00010;C00008;C00009;C00091;C00004;C00002;C00003;C00001;C00080	90 (101)	1.25e-12	1.76e-11
Defective MMAB causes methylmalonic aciduria type cblB	Reactome	10	C00011;C00010;C00008;C00009;C00091;C00004;C00002;C00003;C00001;C00080	90 (101)	1.25e-12	1.76e-11
Defective MMADHC causes methylmalonic aciduria and homocystinuria type cblD	Reactome	10	C00011;C00010;C00008;C00009;C00091;C00004;C00002;C00003;C00001;C00080	90 (101)	1.25e-12	1.76e-11
Defective MMACHC causes methylmalonic aciduria and homocystinuria type cblC	Reactome	10	C00011;C00010;C00008;C00009;C00091;C00004;C00002;C00003;C00001;C00080	90 (101)	1.25e-12	1.76e-11
Defective MMAA causes methylmalonic aciduria type cblA	Reactome	10	C00011;C00010;C00008;C00009;C00091;C00004;C00002;C00003;C00001;C00080	90 (101)	1.25e-12	1.76e-11
Defective MUT causes methylmalonic aciduria mut type	Reactome	10	C00011;C00010;C00008;C00009;C00091;C00004;C00002;C00003;C00001;C00080	90 (101)	1.25e-12	1.76e-11
Defective CD320 causes methylmalonic aciduria	Reactome	10	C00011;C00010;C00008;C00009;C00091;C00004;C00002;C00003;C00001;C00080	90 (101)	1.25e-12	1.76e-11
Defective TCN2 causes hereditary megaloblastic anemia	Reactome	10	C00011;C00010;C00008;C00009;C00091;C00004;C00002;C00003;C00001;C00080	90 (101)	1.25e-12	1.76e-11
Defective MTRR causes methylmalonic aciduria and homocystinuria type cblE	Reactome	10	C00011;C00010;C00008;C00009;C00091;C00004;C00002;C00003;C00001;C00080	90 (101)	1.25e-12	1.76e-11
Defects in cobalamin (B12) metabolism	Reactome	10	C00011;C00010;C00008;C00009;C00091;C00004;C00002;C00003;C00001;C00080	90 (101)	1.25e-12	1.76e-11
Defective HLCS causes multiple carboxylase deficiency	Reactome	10	C00011;C00010;C00008;C00009;C00091;C00004;C00002;C00003;C00001;C00080	90 (101)	1.25e-12	1.76e-11
Defective BTD causes biotidinase deficiency	Reactome	10	C00011;C00010;C00008;C00009;C00091;C00004;C00002;C00003;C00001;C00080	90 (101)	1.25e-12	1.76e-11
Defects in biotin (Btn) metabolism	Reactome	10	C00011;C00010;C00008;C00009;C00091;C00004;C00002;C00003;C00001;C00080	90 (101)	1.25e-12	1.76e-11
Defects in vitamin and cofactor metabolism	Reactome	10	C00011;C00010;C00008;C00009;C00091;C00004;C00002;C00003;C00001;C00080	90 (101)	1.25e-12	1.76e-11
Metabolism of water-soluble vitamins and cofactors	Reactome	10	C00011;C00010;C00008;C00009;C00091;C00004;C00002;C00003;C00001;C00080	90 (101)	1.25e-12	1.76e-11
Pentose phosphate pathway	EHMN	8	C00011;C00008;C00009;C00004;C00002;C00003;C00001;C00080	37 (37)	1.41e-12	1.97e-11
lysine degradation II (pipecolate pathway)	HumanCyc	7	C00011;C00010;C00004;C00003;C00026;C00001;C00080	21 (21)	1.49e-12	2.05e-11
Urea cycle	Reactome	7	C00010;C00008;C00009;C00002;C00024;C00001;C00122	21 (21)	1.49e-12	2.05e-11
Vitamin B5 - CoA biosynthesis from pantothenate	EHMN	7	C00011;C00010;C00008;C00009;C00002;C00001;C00080	21 (21)	1.49e-12	2.05e-11
Lysine catabolism	Reactome	7	C00011;C00010;C00004;C00003;C00026;C00001;C00080	21 (21)	1.49e-12	2.05e-11
Neurotransmitter Release Cycle	Wikipathways	7	C00010;C00008;C00009;C00024;C00002;C00001;C00080	21 (21)	1.49e-12	2.05e-11
serine biosynthesis (phosphorylated route)	HumanCyc	6	C00009;C00004;C00003;C00026;C00001;C00080	11 (11)	1.9e-12	2.49e-11
Gastric Acid Production	SMPDB	6	C00011;C00008;C00009;C00002;C00001;C00080	11 (12)	1.9e-12	2.49e-11
biotin-carboxyl carrier protein assembly	HumanCyc	6	C00008;C00009;C00002;C00024;C00001;C00080	11 (11)	1.9e-12	2.49e-11
Betazole Action Pathway	SMPDB	6	C00011;C00008;C00009;C00002;C00001;C00080	11 (13)	1.9e-12	2.49e-11
Roxatidine acetate Action Pathway	SMPDB	6	C00011;C00008;C00009;C00002;C00001;C00080	11 (12)	1.9e-12	2.49e-11
Metiamide Action Pathway	SMPDB	6	C00011;C00008;C00009;C00002;C00001;C00080	11 (12)	1.9e-12	2.49e-11
TCF dependent signaling in response to WNT	Reactome	6	C00010;C00008;C00002;C00024;C00003;C00001	11 (11)	1.9e-12	2.49e-11
&beta;-alanine degradation	HumanCyc	6	C00011;C00010;C00004;C00024;C00003;C00026	11 (11)	1.9e-12	2.49e-11
Regulation of pyruvate dehydrogenase (PDH) complex	Reactome	6	C00008;C00009;C00002;C00004;C00024;C00001	11 (11)	1.9e-12	2.49e-11
misspliced LRP5 mutants have enhanced beta-catenin-dependent signaling	Reactome	6	C00010;C00008;C00002;C00024;C00003;C00001	11 (11)	1.9e-12	2.49e-11
RNF mutants show enhanced WNT signaling and proliferation	Reactome	6	C00010;C00008;C00002;C00024;C00003;C00001	11 (11)	1.9e-12	2.49e-11
XAV939 inhibits tankyrase_ stabilizing AXIN	Reactome	6	C00010;C00008;C00002;C00024;C00003;C00001	11 (12)	1.9e-12	2.49e-11
Signaling by WNT in cancer	Reactome	6	C00010;C00008;C00002;C00024;C00003;C00001	11 (14)	1.9e-12	2.49e-11
Familial lipoprotein lipase deficiency	SMPDB	7	C00010;C00008;C00009;C00004;C00002;C00003;C00001	22 (23)	2.18e-12	2.8e-11
Oxidation of Branched Chain Fatty Acids	SMPDB	7	C00011;C00010;C00008;C00024;C00002;C00026;C00042	22 (25)	2.18e-12	2.8e-11
Glycerolipid Metabolism	SMPDB	7	C00010;C00008;C00009;C00004;C00002;C00003;C00001	22 (23)	2.18e-12	2.8e-11
Glycerol Kinase Deficiency	SMPDB	7	C00010;C00008;C00009;C00004;C00002;C00003;C00001	22 (23)	2.18e-12	2.8e-11
D-glyceric acidura	SMPDB	7	C00010;C00008;C00009;C00004;C00002;C00003;C00001	22 (23)	2.18e-12	2.8e-11
Histidine Metabolism	SMPDB	8	C00011;C00008;C00009;C00004;C00002;C00003;C00001;C00080	39 (40)	2.23e-12	2.84e-11
Histidinemia	SMPDB	8	C00011;C00008;C00009;C00004;C00002;C00003;C00001;C00080	39 (40)	2.23e-12	2.84e-11
Glycerophospholipid metabolism	EHMN	10	C00011;C00010;C00008;C00009;C00024;C00004;C00002;C00003;C00001;C00080	96 (96)	2.44e-12	3.1e-11
Gene Expression	Reactome	10	C00011;C00010;C00008;C00009;C00024;C00002;C00003;C00026;C00001;C00042	97 (104)	2.72e-12	3.44e-11
Purine metabolism	Reactome	9	C00011;C00008;C00009;C00004;C00002;C00003;C00001;C00080;C00122	66 (67)	3.43e-12	4.33e-11
2-amino-3-carboxymuconate semialdehyde degradation to glutaryl-CoA	HumanCyc	6	C00011;C00010;C00004;C00003;C00001;C00080	12 (12)	3.8e-12	4.61e-11
phytol degradation	HumanCyc	6	C00010;C00004;C00002;C00003;C00001;C00080	12 (14)	3.8e-12	4.61e-11
Esomeprazole Action Pathway	SMPDB	6	C00011;C00008;C00009;C00002;C00001;C00080	12 (13)	3.8e-12	4.61e-11
Lansoprazole Action Pathway	SMPDB	6	C00011;C00008;C00009;C00002;C00001;C00080	12 (13)	3.8e-12	4.61e-11
Nizatidine Action Pathway	SMPDB	6	C00011;C00008;C00009;C00002;C00001;C00080	12 (13)	3.8e-12	4.61e-11
Cimetidine Action Pathway	SMPDB	6	C00011;C00008;C00009;C00002;C00001;C00080	12 (13)	3.8e-12	4.61e-11
Famotidine Action Pathway	SMPDB	6	C00011;C00008;C00009;C00002;C00001;C00080	12 (13)	3.8e-12	4.61e-11
Ranitidine Action Pathway	SMPDB	6	C00011;C00008;C00009;C00002;C00001;C00080	12 (13)	3.8e-12	4.61e-11
Tramadol Metabolism Pathway	SMPDB	6	C00008;C00004;C00002;C00003;C00001;C00080	12 (12)	3.8e-12	4.61e-11
Pirenzepine Action Pathway	SMPDB	6	C00011;C00008;C00009;C00002;C00001;C00080	12 (13)	3.8e-12	4.61e-11
adenosine ribonucleotides <i>de novo</i> biosynthesis	HumanCyc	6	C00008;C00009;C00002;C00001;C00080;C00122	12 (12)	3.8e-12	4.61e-11
Visual phototransduction	Wikipathways	8	C00010;C00008;C00009;C00004;C00002;C00003;C00001;C00080	42 (49)	4.25e-12	5.14e-11
Phenylalanine and tyrosine catabolism	Reactome	7	C00011;C00004;C00003;C00026;C00001;C00080;C00122	24 (24)	4.4e-12	5.29e-11
Signaling by Wnt	Reactome	7	C00010;C00008;C00009;C00002;C00024;C00003;C00001	24 (25)	4.4e-12	5.29e-11
Long chain acyl-CoA dehydrogenase deficiency (LCAD)	SMPDB	8	C00011;C00010;C00002;C00004;C00024;C00003;C00001;C00080	43 (43)	5.2e-12	6.01e-11
Carnitine palmitoyl transferase deficiency (II)	SMPDB	8	C00011;C00010;C00002;C00004;C00024;C00003;C00001;C00080	43 (43)	5.2e-12	6.01e-11
Very-long-chain acyl coa dehydrogenase deficiency (VLCAD)	SMPDB	8	C00011;C00010;C00002;C00004;C00024;C00003;C00001;C00080	43 (43)	5.2e-12	6.01e-11
Medium chain acyl-coa dehydrogenase deficiency (MCAD)	SMPDB	8	C00011;C00010;C00002;C00004;C00024;C00003;C00001;C00080	43 (43)	5.2e-12	6.01e-11
Short Chain Acyl CoA Dehydrogenase Deficiency (SCAD Deficiency)	SMPDB	8	C00011;C00010;C00002;C00004;C00024;C00003;C00001;C00080	43 (43)	5.2e-12	6.01e-11
Fatty acid Metabolism	SMPDB	8	C00011;C00010;C00002;C00004;C00024;C00003;C00001;C00080	43 (43)	5.2e-12	6.01e-11
Glutaric Aciduria Type I	SMPDB	8	C00011;C00010;C00002;C00004;C00024;C00003;C00001;C00080	43 (43)	5.2e-12	6.01e-11
Ethylmalonic Encephalopathy	SMPDB	8	C00011;C00010;C00002;C00004;C00024;C00003;C00001;C00080	43 (43)	5.2e-12	6.01e-11
Carnitine palmitoyl transferase deficiency (I)	SMPDB	8	C00011;C00010;C00002;C00004;C00024;C00003;C00001;C00080	43 (43)	5.2e-12	6.01e-11
Diseases associated with visual transduction	Reactome	8	C00010;C00008;C00009;C00004;C00002;C00003;C00001;C00080	43 (55)	5.2e-12	6.01e-11
Trifunctional protein deficiency	SMPDB	8	C00011;C00010;C00002;C00004;C00024;C00003;C00001;C00080	43 (43)	5.2e-12	6.01e-11
Visual phototransduction	Reactome	8	C00010;C00008;C00009;C00004;C00002;C00003;C00001;C00080	43 (55)	5.2e-12	6.01e-11
Lysine Degradation	SMPDB	7	C00011;C00010;C00004;C00024;C00003;C00026;C00001	25 (27)	6.1e-12	6.83e-11
Hyperlysinemia I_ Familial	SMPDB	7	C00011;C00010;C00004;C00024;C00003;C00026;C00001	25 (27)	6.1e-12	6.83e-11
Lidocaine (Antiarrhythmic) Action Pathway	SMPDB	7	C00008;C00009;C00004;C00002;C00003;C00001;C00080	25 (25)	6.1e-12	6.83e-11
2-aminoadipic 2-oxoadipic aciduria	SMPDB	7	C00011;C00010;C00004;C00024;C00003;C00026;C00001	25 (27)	6.1e-12	6.83e-11
Pyridoxine dependency with seizures	SMPDB	7	C00011;C00010;C00004;C00024;C00003;C00026;C00001	25 (27)	6.1e-12	6.83e-11
Saccharopinuria/Hyperlysinemia II	SMPDB	7	C00011;C00010;C00004;C00024;C00003;C00026;C00001	25 (27)	6.1e-12	6.83e-11
Glutaric Aciduria Type III	SMPDB	7	C00011;C00010;C00004;C00024;C00003;C00026;C00001	25 (27)	6.1e-12	6.83e-11
Mitochondrial Beta-Oxidation of Medium Chain Saturated Fatty Acids	SMPDB	7	C00010;C00024;C00004;C00002;C00003;C00001;C00080	25 (25)	6.1e-12	6.83e-11
Mitochondrial Beta-Oxidation of Long Chain Saturated Fatty Acids	SMPDB	7	C00010;C00024;C00004;C00002;C00003;C00001;C00080	25 (26)	6.1e-12	6.83e-11
Hyperlysinemia II or Saccharopinuria	SMPDB	7	C00011;C00010;C00004;C00024;C00003;C00026;C00001	25 (27)	6.1e-12	6.83e-11
Tyrosine metabolism	EHMN	10	C00011;C00008;C00009;C00004;C00002;C00003;C00026;C00001;C00080;C00122	105 (105)	6.13e-12	6.84e-11
Beta oxidation of palmitoyl-CoA to myristoyl-CoA	Reactome	6	C00010;C00004;C00024;C00003;C00001;C00080	13 (13)	7.03e-12	7.42e-11
Beta oxidation of myristoyl-CoA to lauroyl-CoA	Reactome	6	C00010;C00004;C00024;C00003;C00001;C00080	13 (13)	7.03e-12	7.42e-11
Pantoprazole Action Pathway	SMPDB	6	C00011;C00008;C00009;C00002;C00001;C00080	13 (14)	7.03e-12	7.42e-11
Rabeprazole Action Pathway	SMPDB	6	C00011;C00008;C00009;C00002;C00001;C00080	13 (14)	7.03e-12	7.42e-11
Omeprazole Action Pathway	SMPDB	6	C00011;C00008;C00009;C00002;C00001;C00080	13 (14)	7.03e-12	7.42e-11
Acetaminophen Metabolism Pathway	SMPDB	6	C00008;C00009;C00004;C00002;C00003;C00001	13 (16)	7.03e-12	7.42e-11
UDP-<i>N</i>-acetyl-D-galactosamine biosynthesis II	HumanCyc	6	C00010;C00008;C00002;C00024;C00001;C00080	13 (16)	7.03e-12	7.42e-11
Serine biosynthesis	Reactome	6	C00009;C00004;C00003;C00026;C00001;C00080	13 (13)	7.03e-12	7.42e-11
Beta-oxidation of very long chain fatty acids	Reactome	6	C00010;C00004;C00024;C00003;C00001;C00080	13 (17)	7.03e-12	7.42e-11
Beta oxidation of lauroyl-CoA to decanoyl-CoA-CoA	Reactome	6	C00010;C00004;C00024;C00003;C00001;C00080	13 (13)	7.03e-12	7.42e-11
Beta oxidation of decanoyl-CoA to octanoyl-CoA-CoA	Reactome	6	C00010;C00004;C00024;C00003;C00001;C00080	13 (13)	7.03e-12	7.42e-11
Beta oxidation of octanoyl-CoA to hexanoyl-CoA	Reactome	6	C00010;C00004;C00024;C00003;C00001;C00080	13 (13)	7.03e-12	7.42e-11
Beta oxidation of hexanoyl-CoA to butanoyl-CoA	Reactome	6	C00010;C00004;C00024;C00003;C00001;C00080	13 (13)	7.03e-12	7.42e-11
D-<i>myo</i>-inositol-5-phosphate metabolism	HumanCyc	5	C00001;C00002;C00008;C00080;C00009	6 (8)	7.29e-12	7.42e-11
TGFBR1 KD Mutants in Cancer	Reactome	5	C00001;C00002;C00003;C00008;C00009	6 (6)	7.29e-12	7.42e-11
TGFBR1 LBD Mutants in Cancer	Reactome	5	C00001;C00002;C00003;C00008;C00009	6 (6)	7.29e-12	7.42e-11
Loss of Function of SMAD4 in Cancer	Reactome	5	C00001;C00002;C00003;C00008;C00009	6 (6)	7.29e-12	7.42e-11
SMAD2/3 Phosphorylation Motif Mutants in Cancer	Reactome	5	C00001;C00002;C00003;C00008;C00009	6 (6)	7.29e-12	7.42e-11
Loss of Function of SMAD2/3 in Cancer	Reactome	5	C00001;C00002;C00003;C00008;C00009	6 (6)	7.29e-12	7.42e-11
TGFBR2 MSI Frameshift Mutants in Cancer	Reactome	5	C00001;C00002;C00003;C00008;C00009	6 (6)	7.29e-12	7.42e-11
Loss of Function of TGFBR2 in Cancer	Reactome	5	C00001;C00002;C00003;C00008;C00009	6 (6)	7.29e-12	7.42e-11
Loss of Function of TGFBR1 in Cancer	Reactome	5	C00001;C00002;C00003;C00008;C00009	6 (6)	7.29e-12	7.42e-11
Signaling by TGF-beta Receptor Complex in Cancer	Reactome	5	C00001;C00002;C00003;C00008;C00009	6 (6)	7.29e-12	7.42e-11
fructose 2_6-bisphosphate synthesis	HumanCyc	5	C00001;C00002;C00080;C00008;C00009	6 (7)	7.29e-12	7.42e-11
SMAD2/3 MH2 Domain Mutants in Cancer	Reactome	5	C00001;C00002;C00003;C00008;C00009	6 (6)	7.29e-12	7.42e-11
Transcriptional activity of SMAD2-SMAD3-SMAD4 heterotrimer	Wikipathways	5	C00001;C00002;C00003;C00008;C00009	6 (6)	7.29e-12	7.42e-11
Transcriptional activity of SMAD2/SMAD3:SMAD4 heterotrimer	Reactome	5	C00001;C00002;C00003;C00008;C00009	6 (6)	7.29e-12	7.42e-11
Signaling by TGF-beta Receptor Complex	Reactome	5	C00001;C00002;C00003;C00008;C00009	6 (6)	7.29e-12	7.42e-11
TGFBR2 Kinase Domain Mutants in Cancer	Reactome	5	C00001;C00002;C00003;C00008;C00009	6 (6)	7.29e-12	7.42e-11
SMAD4 MH2 Domain Mutants in Cancer	Reactome	5	C00001;C00002;C00003;C00008;C00009	6 (6)	7.29e-12	7.42e-11
Generic Transcription Pathway	Reactome	5	C00001;C00002;C00003;C00008;C00009	6 (6)	7.29e-12	7.42e-11
Beta-mercaptolactate-cysteine disulfiduria	SMPDB	7	C00008;C00009;C00004;C00002;C00003;C00026;C00001	26 (26)	8.32e-12	8.37e-11
Lidocaine (Local Anaesthetic) Action Pathway	SMPDB	7	C00008;C00009;C00004;C00002;C00003;C00001;C00080	26 (26)	8.32e-12	8.37e-11
Cysteine Metabolism	SMPDB	7	C00008;C00009;C00004;C00002;C00003;C00026;C00001	26 (26)	8.32e-12	8.37e-11
Cystinosis_ ocular nonnephropathic	SMPDB	7	C00008;C00009;C00004;C00002;C00003;C00026;C00001	26 (26)	8.32e-12	8.37e-11
Synthesis of substrates in N-glycan biosythesis	Reactome	8	C00011;C00010;C00008;C00009;C00002;C00024;C00001;C00080	47 (55)	1.12e-11	1.12e-10
Nicotine Action Pathway	SMPDB	7	C00008;C00009;C00004;C00002;C00003;C00001;C00080	27 (31)	1.12e-11	1.12e-10
Leukotriene metabolism	EHMN	7	C00010;C00002;C00004;C00024;C00003;C00001;C00080	27 (27)	1.12e-11	1.12e-10
Doxorubicin Metabolism Pathway	SMPDB	6	C00008;C00009;C00004;C00002;C00003;C00001	14 (14)	1.23e-11	1.21e-10
Mycophenolic Acid Metabolism Pathway	SMPDB	6	C00008;C00009;C00004;C00002;C00003;C00001	14 (16)	1.23e-11	1.21e-10
Etoposide Action Pathway	SMPDB	6	C00008;C00009;C00004;C00002;C00003;C00001	14 (14)	1.23e-11	1.21e-10
Etoposide Metabolism Pathway	SMPDB	6	C00008;C00009;C00004;C00002;C00003;C00001	14 (14)	1.23e-11	1.21e-10
S Phase	Wikipathways	6	C00010;C00008;C00009;C00002;C00024;C00001	14 (14)	1.23e-11	1.21e-10
Post-translational protein modification	Reactome	10	C00011;C00010;C00008;C00009;C00024;C00004;C00002;C00003;C00001;C00080	113 (126)	1.3e-11	1.27e-10
ceramide <i>de novo</i> biosynthesis	HumanCyc	6	C00011;C00010;C00004;C00003;C00001;C00080	15 (20)	2.04e-11	1.98e-10
putrescine degradation III	HumanCyc	6	C00010;C00004;C00024;C00003;C00001;C00080	15 (15)	2.04e-11	1.98e-10
guanosine ribonucleotides <i>de novo</i> biosynthesis	HumanCyc	6	C00008;C00004;C00002;C00003;C00001;C00080	15 (15)	2.04e-11	1.98e-10
Synthesis of bile acids and bile salts via 7alpha-hydroxycholesterol	Reactome	8	C00010;C00008;C00009;C00004;C00002;C00003;C00001;C00080	51 (51)	2.24e-11	2.17e-10
2-oxoisovalerate decarboxylation to isobutanoyl-CoA	HumanCyc	5	C00011;C00010;C00004;C00003;C00080	7 (7)	2.55e-11	2.43e-10
Processing-defective Hh variants abrogate ligand secretion	Reactome	5	C00010;C00001;C00002;C00008;C00009	7 (7)	2.55e-11	2.43e-10
NAD phosphorylation and dephosphorylation	HumanCyc	5	C00004;C00002;C00080;C00008;C00003	7 (7)	2.55e-11	2.43e-10
Hedgehog ligand biogenesis	Reactome	5	C00010;C00001;C00002;C00008;C00009	7 (7)	2.55e-11	2.43e-10
2_-deoxy-&alpha;-D-ribose 1-phosphate degradation	HumanCyc	5	C00010;C00004;C00024;C00003;C00080	7 (8)	2.55e-11	2.43e-10
L-kynurenine degradation	HumanCyc	7	C00011;C00010;C00004;C00003;C00026;C00001;C00080	30 (30)	2.55e-11	2.43e-10
Sulfur amino acid metabolism	Reactome	8	C00011;C00008;C00009;C00004;C00002;C00003;C00001;C00080	52 (59)	2.64e-11	2.52e-10
Fluoxetine Action Pathway	SMPDB	6	C00008;C00009;C00004;C00002;C00003;C00001	16 (16)	3.25e-11	3.07e-10
Beta-oxidation of pristanoyl-CoA	Reactome	6	C00010;C00004;C00024;C00003;C00001;C00080	16 (22)	3.25e-11	3.07e-10
Abacavir metabolism	Reactome	6	C00008;C00004;C00002;C00003;C00001;C00080	16 (23)	3.25e-11	3.07e-10
Bile acid biosynthesis	EHMN	8	C00010;C00008;C00009;C00004;C00002;C00003;C00001;C00080	55 (55)	4.24e-11	4e-10
Bile acid and bile salt metabolism	Wikipathways	8	C00010;C00008;C00009;C00004;C00002;C00003;C00001;C00080	56 (70)	4.94e-11	4.64e-10
Synthesis of bile acids and bile salts via 24-hydroxycholesterol	Reactome	6	C00010;C00004;C00002;C00003;C00001;C00080	17 (28)	5.02e-11	4.65e-10
Methadone Action Pathway	SMPDB	6	C00008;C00009;C00004;C00002;C00003;C00001	17 (17)	5.02e-11	4.65e-10
S Phase	Reactome	6	C00010;C00008;C00009;C00002;C00024;C00001	17 (17)	5.02e-11	4.65e-10
guanosine nucleotides <i>de novo</i> biosynthesis	HumanCyc	6	C00008;C00004;C00002;C00003;C00001;C00080	17 (17)	5.02e-11	4.65e-10
fatty acid &alpha;-oxidation III	HumanCyc	6	C00010;C00004;C00002;C00003;C00001;C00080	17 (23)	5.02e-11	4.65e-10
superpathway of tryptophan utilization	HumanCyc	8	C00011;C00010;C00002;C00004;C00024;C00003;C00001;C00080	58 (70)	6.63e-11	6.09e-10
Glyoxylate and dicarboxylate metabolism - Homo sapiens (human)	KEGG	8	C00011;C00158;C00091;C00417;C00024;C00036;C00026;C00042	58 (58)	6.63e-11	6.09e-10
Hypoacetylaspartia	SMPDB	7	C00011;C00009;C00002;C00036;C00026;C00001;C00122	34 (34)	6.67e-11	6.09e-10
Aspartate Metabolism	SMPDB	7	C00011;C00009;C00002;C00036;C00026;C00001;C00122	34 (34)	6.67e-11	6.09e-10
Canavan Disease	SMPDB	7	C00011;C00009;C00002;C00036;C00026;C00001;C00122	34 (34)	6.67e-11	6.09e-10
Fructose and mannose metabolism	EHMN	7	C00008;C00009;C00004;C00002;C00003;C00001;C00080	34 (34)	6.67e-11	6.09e-10
Peroxisomal beta-oxidation of tetracosanoyl-CoA	Wikipathways	5	C00010;C00004;C00024;C00003;C00001	8 (11)	6.77e-11	6.09e-10
malate-aspartate shuttle	HumanCyc	5	C00004;C00026;C00036;C00080;C00003	8 (8)	6.77e-11	6.09e-10
D-<i>myo</i>-inositol (1_3_4)-trisphosphate biosynthesis	HumanCyc	5	C00001;C00002;C00008;C00080;C00009	8 (8)	6.77e-11	6.09e-10
3-phosphoinositide biosynthesis	HumanCyc	5	C00001;C00002;C00008;C00080;C00009	8 (11)	6.77e-11	6.09e-10
Transferrin endocytosis and recycling	Reactome	5	C00001;C00002;C00008;C00080;C00009	8 (8)	6.77e-11	6.09e-10
UDP-D-xylose and UDP-D-glucuronate biosynthesis	HumanCyc	5	C00011;C00004;C00003;C00080;C00001	8 (8)	6.77e-11	6.09e-10
serine and glycine biosynthesis	HumanCyc	6	C00009;C00004;C00003;C00026;C00001;C00080	18 (18)	7.5e-11	6.7e-10
Alanine and aspartate metabolism	Wikipathways	6	C00158;C00024;C00036;C00026;C00042;C00122	18 (18)	7.5e-11	6.7e-10
Epigenetic regulation of gene expression	Reactome	6	C00011;C00002;C00003;C00026;C00001;C00042	18 (22)	7.5e-11	6.7e-10
Tryptophan Metabolism	SMPDB	8	C00011;C00010;C00024;C00004;C00002;C00003;C00026;C00001	59 (60)	7.65e-11	6.8e-10
De novo fatty acid biosynthesis	EHMN	8	C00011;C00010;C00008;C00009;C00002;C00024;C00001;C00080	59 (59)	7.65e-11	6.8e-10
Synthesis of bile acids and bile salts	Reactome	8	C00010;C00008;C00009;C00004;C00002;C00003;C00001;C00080	60 (73)	8.81e-11	7.81e-10
Purine metabolism	EHMN	9	C00011;C00008;C00009;C00004;C00002;C00003;C00001;C00080;C00122	94 (94)	9.26e-11	8.18e-10
Disease	Reactome	15	C00011;C00010;C00008;C00009;C00091;C00024;C00004;C00002;C00036;C00158;C00001;C00026;C00080;C00042;C00003	533 (699)	1.03e-10	9.12e-10
Metabolism	Reactome	17	C00011;C00010;C00008;C00158;C00009;C00091;C00024;C00004;C00002;C00036;C00026;C00001;C00451;C00080;C00042;C00003;C00122	808 (1017)	1.05e-10	9.23e-10
UMP biosynthesis	HumanCyc	6	C00011;C00008;C00009;C00002;C00001;C00080	19 (20)	1.09e-10	9.57e-10
Threonine and 2-Oxobutanoate Degradation	SMPDB	6	C00010;C00008;C00091;C00004;C00002;C00003	19 (19)	1.09e-10	9.57e-10
Biosynthesis of the N-glycan precursor (dolichol lipid-linked oligosaccharide_ LLO) and transfer to a nascent protein	Reactome	8	C00011;C00010;C00008;C00009;C00002;C00024;C00001;C00080	62 (70)	1.16e-10	1.01e-09
Signal Transduction	Reactome	11	C00010;C00008;C00009;C00024;C00004;C00002;C00003;C00026;C00001;C00080;C00042	198 (231)	1.39e-10	1.21e-09
selenocysteine biosynthesis	HumanCyc	5	C00001;C00002;C00008;C00080;C00009	9 (10)	1.52e-10	1.29e-09
Degradation of GABA	Reactome	5	C00042;C00004;C00003;C00026;C00001	9 (9)	1.52e-10	1.29e-09
L-glutamine tRNA biosynthesis	HumanCyc	5	C00001;C00002;C00008;C00080;C00009	9 (9)	1.52e-10	1.29e-09
propionyl-CoA degradation	HumanCyc	5	C00091;C00002;C00008;C00080;C00009	9 (9)	1.52e-10	1.29e-09
glutamate biosynthesis/degradation	HumanCyc	5	C00004;C00001;C00026;C00080;C00003	9 (9)	1.52e-10	1.29e-09
D-<i>myo</i>-inositol (1_4_5_6)-tetrakisphosphate biosynthesis	HumanCyc	5	C00001;C00002;C00008;C00080;C00009	9 (9)	1.52e-10	1.29e-09
D-<i>myo</i>-inositol (3_4_5_6)-tetrakisphosphate biosynthesis	HumanCyc	5	C00001;C00002;C00008;C00080;C00009	9 (9)	1.52e-10	1.29e-09
Propionyl-CoA catabolism	Reactome	5	C00091;C00011;C00002;C00008;C00009	9 (9)	1.52e-10	1.29e-09
tRNA splicing	HumanCyc	5	C00001;C00002;C00003;C00080;C00009	9 (11)	1.52e-10	1.29e-09
Synthesis of Ketone Bodies	Reactome	5	C00010;C00004;C00024;C00003;C00080	9 (9)	1.52e-10	1.29e-09
Galactosemia III	SMPDB	6	C00011;C00008;C00004;C00002;C00003;C00001	20 (20)	1.56e-10	1.32e-09
Galactosemia II (GALK)	SMPDB	6	C00011;C00008;C00004;C00002;C00003;C00001	20 (20)	1.56e-10	1.32e-09
Nucleotide Sugars Metabolism	SMPDB	6	C00011;C00008;C00004;C00002;C00003;C00001	20 (20)	1.56e-10	1.32e-09
Tyrosinemia_ transient_ of the newborn	SMPDB	8	C00011;C00004;C00003;C00026;C00036;C00080;C00001;C00122	65 (67)	1.72e-10	1.42e-09
Dopamine beta-hydroxylase deficiency	SMPDB	8	C00011;C00004;C00003;C00026;C00036;C00080;C00001;C00122	65 (67)	1.72e-10	1.42e-09
Tyrosine Metabolism	SMPDB	8	C00011;C00004;C00003;C00026;C00036;C00080;C00001;C00122	65 (67)	1.72e-10	1.42e-09
Alkaptonuria	SMPDB	8	C00011;C00004;C00003;C00026;C00036;C00080;C00001;C00122	65 (67)	1.72e-10	1.42e-09
Monoamine oxidase-a deficiency (MAO-A)	SMPDB	8	C00011;C00004;C00003;C00026;C00036;C00080;C00001;C00122	65 (67)	1.72e-10	1.42e-09
Hawkinsinuria	SMPDB	8	C00011;C00004;C00003;C00026;C00036;C00080;C00001;C00122	65 (67)	1.72e-10	1.42e-09
Tyrosinemia Type I	SMPDB	8	C00011;C00004;C00003;C00026;C00036;C00080;C00001;C00122	65 (67)	1.72e-10	1.42e-09
Bile acid and bile salt metabolism	Reactome	8	C00010;C00008;C00009;C00004;C00002;C00003;C00001;C00080	65 (78)	1.72e-10	1.42e-09
Phase II conjugation	Wikipathways	9	C00010;C00008;C00009;C00002;C00004;C00024;C00003;C00001;C00080	102 (115)	1.96e-10	1.62e-09
Metabolism of proteins	Reactome	10	C00011;C00010;C00008;C00009;C00024;C00004;C00002;C00003;C00001;C00080	148 (163)	1.98e-10	1.63e-09
Codeine Action Pathway	SMPDB	6	C00008;C00009;C00004;C00002;C00003;C00001	21 (21)	2.18e-10	1.79e-09
Synthesis of PC	Reactome	6	C00010;C00008;C00009;C00002;C00024;C00001	21 (22)	2.18e-10	1.79e-09
tryptophan degradation	HumanCyc	6	C00011;C00010;C00004;C00003;C00001;C00080	22 (22)	2.98e-10	2.44e-09
superpathway of pyrimidine ribonucleotides <i>de novo</i> biosynthesis	HumanCyc	6	C00011;C00008;C00009;C00002;C00001;C00080	22 (23)	2.98e-10	2.44e-09
Malate-Aspartate Shuttle	SMPDB	5	C00004;C00080;C00036;C00026;C00003	10 (10)	3.03e-10	2.45e-09
Trihydroxycoprostanoyl-CoA beta-oxidation	EHMN	5	C00010;C00004;C00003;C00080;C00001	10 (10)	3.03e-10	2.45e-09
Toll-Like Receptors Cascades	Reactome	5	C00001;C00002;C00008;C00080;C00009	10 (19)	3.03e-10	2.45e-09
Condensation of Prophase Chromosomes	Reactome	5	C00011;C00042;C00002;C00026;C00008	10 (10)	3.03e-10	2.45e-09
Nuclear Events (kinase and transcription factor activation)	Reactome	4	C00001;C00002;C00008;C00009	4 (4)	3.32e-10	2.5e-09
Vindesine Action Pathway	SMPDB	4	C00009;C00002;C00008;C00001	4 (5)	3.32e-10	2.5e-09
Tenofovir Action Pathway	SMPDB	4	C00009;C00002;C00008;C00001	4 (4)	3.32e-10	2.5e-09
Adefovir Dipivoxil Action Pathway	SMPDB	4	C00009;C00002;C00008;C00001	4 (4)	3.32e-10	2.5e-09
Cyclin E associated events during G1/S transition	Reactome	4	C00001;C00002;C00008;C00009	4 (4)	3.32e-10	2.5e-09
G1/S Transition	Reactome	4	C00001;C00002;C00008;C00009	4 (4)	3.32e-10	2.5e-09
Mitotic G1-G1/S phases	Reactome	4	C00001;C00002;C00008;C00009	4 (4)	3.32e-10	2.5e-09
Cyclin A:Cdk2-associated events at S phase entry	Reactome	4	C00001;C00002;C00008;C00009	4 (4)	3.32e-10	2.5e-09
Growth hormone receptor signaling	Reactome	4	C00001;C00002;C00008;C00009	4 (4)	3.32e-10	2.5e-09
Hh ligand biogenesis disease	Reactome	4	C00001;C00002;C00008;C00009	4 (4)	3.32e-10	2.5e-09
Phosphorylation of CD3 and TCR zeta chains	Reactome	4	C00001;C00002;C00008;C00009	4 (4)	3.32e-10	2.5e-09
Cyclin A/B1 associated events during G2/M transition	Reactome	4	C00001;C00002;C00008;C00009	4 (4)	3.32e-10	2.5e-09
ER-Phagosome pathway	Reactome	4	C00001;C00002;C00008;C00009	4 (4)	3.32e-10	2.5e-09
ERK/MAPK targets	Reactome	4	C00001;C00002;C00008;C00009	4 (4)	3.32e-10	2.5e-09
MAPK targets/ Nuclear events mediated by MAP kinases	Reactome	4	C00001;C00002;C00008;C00009	4 (4)	3.32e-10	2.5e-09
MAP kinase activation in TLR cascade	Reactome	4	C00001;C00002;C00008;C00009	4 (6)	3.32e-10	2.5e-09
Condensation of Prometaphase Chromosomes	Reactome	4	C00001;C00002;C00008;C00009	4 (4)	3.32e-10	2.5e-09
Mitotic Anaphase	Reactome	4	C00010;C00009;C00024;C00001	4 (4)	3.32e-10	2.5e-09
Mitotic Metaphase and Anaphase	Reactome	4	C00010;C00009;C00024;C00001	4 (4)	3.32e-10	2.5e-09
TGF-beta receptor signaling activates SMADs	Reactome	4	C00001;C00002;C00008;C00009	4 (4)	3.32e-10	2.5e-09
Interferon gamma signaling	Wikipathways	4	C00001;C00002;C00008;C00009	4 (4)	3.32e-10	2.5e-09
Intrinsic Pathway for Apoptosis	Wikipathways	4	C00001;C00002;C00008;C00009	4 (4)	3.32e-10	2.5e-09
Interferon alpha-beta signaling	Wikipathways	4	C00001;C00002;C00008;C00009	4 (4)	3.32e-10	2.5e-09
MAPK targets- Nuclear events mediated by MAP kinases	Wikipathways	4	C00001;C00002;C00008;C00009	4 (4)	3.32e-10	2.5e-09
Mitotic G1-G1-S phases	Wikipathways	4	C00001;C00002;C00008;C00009	4 (4)	3.32e-10	2.5e-09
Signaling by TGF-beta Receptor Complex	Wikipathways	4	C00001;C00002;C00008;C00009	4 (4)	3.32e-10	2.5e-09
Mitotic Metaphase and Anaphase	Wikipathways	4	C00010;C00009;C00024;C00001	4 (4)	3.32e-10	2.5e-09
Cyclin B2 mediated events	Reactome	4	C00001;C00002;C00008;C00009	4 (4)	3.32e-10	2.5e-09
HSF1-dependent transactivation	Reactome	4	C00024;C00010;C00002;C00008	4 (4)	3.32e-10	2.5e-09
Activation of BAD and translocation to mitochondria	Reactome	4	C00009;C00002;C00008;C00001	4 (4)	3.32e-10	2.5e-09
Activation of BH3-only proteins	Reactome	4	C00009;C00002;C00008;C00001	4 (4)	3.32e-10	2.5e-09
Intrinsic Pathway for Apoptosis	Reactome	4	C00001;C00002;C00008;C00009	4 (4)	3.32e-10	2.5e-09
Cyclin D associated events in G1	Reactome	4	C00001;C00002;C00008;C00009	4 (4)	3.32e-10	2.5e-09
G1 Phase	Reactome	4	C00001;C00002;C00008;C00009	4 (4)	3.32e-10	2.5e-09
Aminosugars metabolism	EHMN	7	C00010;C00008;C00009;C00002;C00024;C00001;C00080	43 (43)	3.9e-10	2.91e-09
Saturated fatty acids beta-oxidation	EHMN	7	C00011;C00010;C00004;C00024;C00003;C00001;C00080	43 (43)	3.9e-10	2.91e-09
Purine Nucleoside Phosphorylase Deficiency	SMPDB	8	C00011;C00008;C00009;C00004;C00002;C00003;C00001;C00122	72 (72)	4e-10	2.91e-09
Xanthine Dehydrogenase Deficiency (Xanthinuria)	SMPDB	8	C00011;C00008;C00009;C00004;C00002;C00003;C00001;C00122	72 (72)	4e-10	2.91e-09
Adenylosuccinate Lyase Deficiency	SMPDB	8	C00011;C00008;C00009;C00004;C00002;C00003;C00001;C00122	72 (72)	4e-10	2.91e-09
AICA-Ribosiduria	SMPDB	8	C00011;C00008;C00009;C00004;C00002;C00003;C00001;C00122	72 (72)	4e-10	2.91e-09
Adenine phosphoribosyltransferase deficiency (APRT)	SMPDB	8	C00011;C00008;C00009;C00004;C00002;C00003;C00001;C00122	72 (72)	4e-10	2.91e-09
Mitochondrial DNA depletion syndrome	SMPDB	8	C00011;C00008;C00009;C00004;C00002;C00003;C00001;C00122	72 (72)	4e-10	2.91e-09
Myoadenylate deaminase deficiency	SMPDB	8	C00011;C00008;C00009;C00004;C00002;C00003;C00001;C00122	72 (72)	4e-10	2.91e-09
Purine Metabolism	SMPDB	8	C00011;C00008;C00009;C00004;C00002;C00003;C00001;C00122	72 (72)	4e-10	2.91e-09
Molybdenum Cofactor Deficiency	SMPDB	8	C00011;C00008;C00009;C00004;C00002;C00003;C00001;C00122	72 (72)	4e-10	2.91e-09
Adenosine Deaminase Deficiency	SMPDB	8	C00011;C00008;C00009;C00004;C00002;C00003;C00001;C00122	72 (72)	4e-10	2.91e-09
Gout or Kelley-Seegmiller Syndrome	SMPDB	8	C00011;C00008;C00009;C00004;C00002;C00003;C00001;C00122	72 (72)	4e-10	2.91e-09
Lesch-Nyhan Syndrome (LNS)	SMPDB	8	C00011;C00008;C00009;C00004;C00002;C00003;C00001;C00122	72 (72)	4e-10	2.91e-09
Xanthinuria type I	SMPDB	8	C00011;C00008;C00009;C00004;C00002;C00003;C00001;C00122	72 (72)	4e-10	2.91e-09
Xanthinuria type II	SMPDB	8	C00011;C00008;C00009;C00004;C00002;C00003;C00001;C00122	72 (72)	4e-10	2.91e-09
Gamma carboxylation_ hypusine formation and arylsulfatase activation	Reactome	6	C00011;C00004;C00002;C00003;C00001;C00080	23 (23)	4.02e-10	2.92e-09
Hyper-IgD syndrome	SMPDB	7	C00011;C00010;C00008;C00009;C00002;C00024;C00001	44 (44)	4.63e-10	3.27e-09
Cholesteryl ester storage disease	SMPDB	7	C00011;C00010;C00008;C00009;C00002;C00024;C00001	44 (44)	4.63e-10	3.27e-09
Lysosomal Acid Lipase Deficiency (Wolman Disease)	SMPDB	7	C00011;C00010;C00008;C00009;C00002;C00024;C00001	44 (44)	4.63e-10	3.27e-09
Cerivastatin Action Pathway	SMPDB	7	C00011;C00010;C00008;C00009;C00002;C00024;C00001	44 (44)	4.63e-10	3.27e-09
Smith-Lemli-Opitz Syndrome (SLOS)	SMPDB	7	C00011;C00010;C00008;C00009;C00002;C00024;C00001	44 (44)	4.63e-10	3.27e-09
Chondrodysplasia Punctata II_ X Linked Dominant (CDPX2)	SMPDB	7	C00011;C00010;C00008;C00009;C00002;C00024;C00001	44 (44)	4.63e-10	3.27e-09
CHILD Syndrome	SMPDB	7	C00011;C00010;C00008;C00009;C00002;C00024;C00001	44 (44)	4.63e-10	3.27e-09
Desmosterolosis	SMPDB	7	C00011;C00010;C00008;C00009;C00002;C00024;C00001	44 (44)	4.63e-10	3.27e-09
Hypercholesterolemia	SMPDB	7	C00011;C00010;C00008;C00009;C00002;C00024;C00001	44 (44)	4.63e-10	3.27e-09
Steroid Biosynthesis	SMPDB	7	C00011;C00010;C00008;C00009;C00002;C00024;C00001	44 (44)	4.63e-10	3.27e-09
Ibandronate Action Pathway	SMPDB	7	C00011;C00010;C00008;C00009;C00002;C00024;C00001	44 (44)	4.63e-10	3.27e-09
Mevalonic aciduria	SMPDB	7	C00011;C00010;C00008;C00009;C00002;C00024;C00001	44 (44)	4.63e-10	3.27e-09
Wolman disease	SMPDB	7	C00011;C00010;C00008;C00009;C00002;C00024;C00001	44 (44)	4.63e-10	3.27e-09
Glycolysis	SMPDB	6	C00008;C00009;C00004;C00002;C00003;C00001	24 (24)	5.35e-10	3.72e-09
Glycogenosis_ Type VII. Tarui disease	SMPDB	6	C00008;C00009;C00004;C00002;C00003;C00001	24 (24)	5.35e-10	3.72e-09
Fanconi-bickel syndrome	SMPDB	6	C00008;C00009;C00004;C00002;C00003;C00001	24 (24)	5.35e-10	3.72e-09
Mercaptopurine Metabolism Pathway	SMPDB	6	C00008;C00009;C00004;C00002;C00003;C00001	24 (24)	5.35e-10	3.72e-09
Simvastatin Action Pathway	SMPDB	7	C00011;C00010;C00008;C00009;C00002;C00024;C00001	45 (45)	5.47e-10	3.72e-09
Atorvastatin Action Pathway	SMPDB	7	C00011;C00010;C00008;C00009;C00002;C00024;C00001	45 (45)	5.47e-10	3.72e-09
Alendronate Action Pathway	SMPDB	7	C00011;C00010;C00008;C00009;C00002;C00024;C00001	45 (45)	5.47e-10	3.72e-09
Rosuvastatin Action Pathway	SMPDB	7	C00011;C00010;C00008;C00009;C00002;C00024;C00001	45 (45)	5.47e-10	3.72e-09
Lovastatin Action Pathway	SMPDB	7	C00011;C00010;C00008;C00009;C00002;C00024;C00001	45 (45)	5.47e-10	3.72e-09
Risedronate Action Pathway	SMPDB	7	C00011;C00010;C00008;C00009;C00002;C00024;C00001	45 (45)	5.47e-10	3.72e-09
Pamidronate Action Pathway	SMPDB	7	C00011;C00010;C00008;C00009;C00002;C00024;C00001	45 (45)	5.47e-10	3.72e-09
Fluvastatin Action Pathway	SMPDB	7	C00011;C00010;C00008;C00009;C00002;C00024;C00001	45 (45)	5.47e-10	3.72e-09
Zoledronate Action Pathway	SMPDB	7	C00011;C00010;C00008;C00009;C00002;C00024;C00001	45 (45)	5.47e-10	3.72e-09
Pravastatin Action Pathway	SMPDB	7	C00011;C00010;C00008;C00009;C00002;C00024;C00001	45 (45)	5.47e-10	3.72e-09
1D-<i>myo</i>-inositol hexakisphosphate biosynthesis II (mammalian)	HumanCyc	5	C00001;C00002;C00008;C00080;C00009	11 (11)	5.54e-10	3.72e-09
UTP and CTP dephosphorylation II	HumanCyc	5	C00001;C00002;C00008;C00080;C00009	11 (11)	5.54e-10	3.72e-09
asparagine biosynthesis	HumanCyc	5	C00026;C00002;C00036;C00080;C00001	11 (11)	5.54e-10	3.72e-09
superpathway of D-<i>myo</i>-inositol (1_4_5)-trisphosphate metabolism	HumanCyc	5	C00001;C00002;C00008;C00080;C00009	11 (11)	5.54e-10	3.72e-09
UTP and CTP <i>de novo</i> biosynthesis	HumanCyc	5	C00001;C00002;C00008;C00080;C00009	11 (11)	5.54e-10	3.72e-09
Glucose-Alanine Cycle	SMPDB	5	C00004;C00003;C00080;C00026;C00001	11 (11)	5.54e-10	3.72e-09
Vitamin B1 (thiamin) metabolism	EHMN	5	C00001;C00002;C00008;C00080;C00009	11 (11)	5.54e-10	3.72e-09
Vitamin H (biotin) metabolism	EHMN	5	C00001;C00002;C00008;C00080;C00009	11 (11)	5.54e-10	3.72e-09
taurine biosynthesis	HumanCyc	5	C00011;C00004;C00003;C00080;C00001	11 (11)	5.54e-10	3.72e-09
Signaling by Hedgehog	Reactome	5	C00010;C00001;C00002;C00008;C00009	11 (11)	5.54e-10	3.72e-09
tetrapyrrole biosynthesis	HumanCyc	5	C00011;C00010;C00091;C00080;C00001	11 (11)	5.54e-10	3.72e-09
Signaling by Insulin receptor	Wikipathways	5	C00001;C00002;C00080;C00008;C00009	11 (11)	5.54e-10	3.72e-09
urate biosynthesis/inosine 5_-phosphate degradation	HumanCyc	5	C00004;C00001;C00003;C00080;C00009	11 (11)	5.54e-10	3.72e-09
methionine salvage cycle III	HumanCyc	6	C00011;C00009;C00002;C00026;C00001;C00080	25 (25)	7.02e-10	4.69e-09
DNA Repair	Reactome	6	C00011;C00008;C00009;C00002;C00026;C00042	25 (32)	7.02e-10	4.69e-09
Tryptophan catabolism	Reactome	6	C00011;C00004;C00003;C00026;C00001;C00080	25 (26)	7.02e-10	4.69e-09
Galactose metabolism	EHMN	7	C00008;C00009;C00004;C00002;C00003;C00001;C00080	48 (48)	8.8e-10	5.86e-09
Citalopram Action Pathway	SMPDB	6	C00008;C00009;C00004;C00002;C00003;C00001	26 (26)	9.1e-10	6.05e-09
Ion transport by P-type ATPases	Reactome	5	C00001;C00002;C00080;C00008;C00009	12 (12)	9.46e-10	6.25e-09
Electron Transport Chain	Wikipathways	5	C00042;C00004;C00002;C00003;C00001	12 (12)	9.46e-10	6.25e-09
guanosine nucleotides degradation	HumanCyc	5	C00004;C00001;C00003;C00080;C00009	12 (12)	9.46e-10	6.25e-09
Transcription	Reactome	5	C00010;C00024;C00002;C00008;C00009	12 (12)	9.46e-10	6.25e-09
Phase II conjugation	Reactome	9	C00010;C00008;C00009;C00024;C00004;C00002;C00003;C00001;C00080	122 (145)	9.96e-10	6.43e-09
Defective AHCY causes Hypermethioninemia with S-adenosylhomocysteine hydrolase deficiency (HMAHCHD)	Reactome	9	C00010;C00008;C00009;C00024;C00004;C00002;C00003;C00001;C00080	122 (145)	9.96e-10	6.43e-09
Defective GCLC causes Hemolytic anemia due to gamma-glutamylcysteine synthetase deficiency (HAGGSD)	Reactome	9	C00010;C00008;C00009;C00024;C00004;C00002;C00003;C00001;C00080	122 (145)	9.96e-10	6.43e-09
Defective UGT1A1 causes hyperbilirubinemia	Reactome	9	C00010;C00008;C00009;C00024;C00004;C00002;C00003;C00001;C00080	122 (145)	9.96e-10	6.43e-09
Defective GSS causes Glutathione synthetase deficiency (GSS deficiency)	Reactome	9	C00010;C00008;C00009;C00024;C00004;C00002;C00003;C00001;C00080	122 (145)	9.96e-10	6.43e-09
Defective UGT1A4 causes hyperbilirubinemia	Reactome	9	C00010;C00008;C00009;C00024;C00004;C00002;C00003;C00001;C00080	122 (145)	9.96e-10	6.43e-09
Defective GGT1 causes Glutathionuria (GLUTH)	Reactome	9	C00010;C00008;C00009;C00024;C00004;C00002;C00003;C00001;C00080	122 (145)	9.96e-10	6.43e-09
Defective MAT1A causes Methionine adenosyltransferase deficiency (MATD)	Reactome	9	C00010;C00008;C00009;C00024;C00004;C00002;C00003;C00001;C00080	122 (145)	9.96e-10	6.43e-09
Defective OPLAH causes 5-oxoprolinase deficiency (OPLAHD)	Reactome	9	C00010;C00008;C00009;C00024;C00004;C00002;C00003;C00001;C00080	122 (145)	9.96e-10	6.43e-09
Defective SLC35D1 causes Schneckenbecken dysplasia (SCHBCKD)	Reactome	9	C00010;C00008;C00009;C00024;C00004;C00002;C00003;C00001;C00080	122 (145)	9.96e-10	6.43e-09
Defective TPMT causes Thiopurine S-methyltransferase deficiency (TPMT deficiency)	Reactome	9	C00010;C00008;C00009;C00024;C00004;C00002;C00003;C00001;C00080	122 (145)	9.96e-10	6.43e-09
Metabolism of nucleotides	Reactome	9	C00011;C00008;C00009;C00004;C00002;C00003;C00001;C00080;C00122	122 (135)	9.96e-10	6.43e-09
Nicotinate metabolism	Reactome	6	C00011;C00008;C00002;C00003;C00001;C00080	27 (27)	1.17e-09	7.52e-09
Mercaptopurine Action Pathway	SMPDB	8	C00011;C00008;C00009;C00004;C00002;C00003;C00001;C00122	83 (83)	1.28e-09	8.27e-09
Defective ALG2 causes ALG2-CDG (CDG-1i)	Reactome	8	C00011;C00010;C00008;C00009;C00024;C00002;C00001;C00080	84 (94)	1.42e-09	8.8e-09
Defective DPAGT1 causes DPAGT1-CDG (CDG-1j) and CMSTA2	Reactome	8	C00011;C00010;C00008;C00009;C00024;C00002;C00001;C00080	84 (94)	1.42e-09	8.8e-09
Defective ALG1 causes ALG1-CDG (CDG-1k)	Reactome	8	C00011;C00010;C00008;C00009;C00024;C00002;C00001;C00080	84 (94)	1.42e-09	8.8e-09
Defective ALG11 causes ALG11-CDG (CDG-1p)	Reactome	8	C00011;C00010;C00008;C00009;C00024;C00002;C00001;C00080	84 (94)	1.42e-09	8.8e-09
Asparagine N-linked glycosylation	Reactome	8	C00011;C00010;C00008;C00009;C00024;C00002;C00001;C00080	84 (94)	1.42e-09	8.8e-09
Azathioprine Action Pathway	SMPDB	8	C00011;C00008;C00009;C00004;C00002;C00003;C00001;C00122	84 (84)	1.42e-09	8.8e-09
Defective RFT1 causes RFT1-CDG (CDG-1n)	Reactome	8	C00011;C00010;C00008;C00009;C00024;C00002;C00001;C00080	84 (94)	1.42e-09	8.8e-09
Thioguanine Action Pathway	SMPDB	8	C00011;C00008;C00009;C00004;C00002;C00003;C00001;C00122	84 (84)	1.42e-09	8.8e-09
Defective MPDU1 causes MPDU1-CDG (CDG-1f)	Reactome	8	C00011;C00010;C00008;C00009;C00024;C00002;C00001;C00080	84 (94)	1.42e-09	8.8e-09
Defective ALG8 causes ALG8-CDG (CDG-1h)	Reactome	8	C00011;C00010;C00008;C00009;C00024;C00002;C00001;C00080	84 (94)	1.42e-09	8.8e-09
Defective ALG6 causes ALG6-CDG (CDG-1c)	Reactome	8	C00011;C00010;C00008;C00009;C00024;C00002;C00001;C00080	84 (94)	1.42e-09	8.8e-09
Defective ALG14 causes congenital myasthenic syndrome (ALG14-CMS)	Reactome	8	C00011;C00010;C00008;C00009;C00024;C00002;C00001;C00080	84 (94)	1.42e-09	8.8e-09
Diseases associated with N-glycosylation of proteins	Reactome	8	C00011;C00010;C00008;C00009;C00024;C00002;C00001;C00080	84 (94)	1.42e-09	8.8e-09
Defective ALG12 causes ALG12-CDG (CDG-1g)	Reactome	8	C00011;C00010;C00008;C00009;C00024;C00002;C00001;C00080	84 (94)	1.42e-09	8.8e-09
Defective ALG9 causes ALG9-CDG (CDG-1l)	Reactome	8	C00011;C00010;C00008;C00009;C00024;C00002;C00001;C00080	84 (94)	1.42e-09	8.8e-09
Defective ALG3 causes ALG3-CDG (CDG-1d)	Reactome	8	C00011;C00010;C00008;C00009;C00024;C00002;C00001;C00080	84 (94)	1.42e-09	8.8e-09
Defective MAN1B1 causes MRT15	Reactome	8	C00011;C00010;C00008;C00009;C00024;C00002;C00001;C00080	84 (94)	1.42e-09	8.8e-09
Defective MGAT2 causes MGAT2-CDG (CDG-2a)	Reactome	8	C00011;C00010;C00008;C00009;C00024;C00002;C00001;C00080	84 (94)	1.42e-09	8.8e-09
Defective B4GALT1 causes B4GALT1-CDG (CDG-2d)	Reactome	8	C00011;C00010;C00008;C00009;C00024;C00002;C00001;C00080	84 (94)	1.42e-09	8.8e-09
Defective MOGS causes MOGS-CDG (CDG-2b)	Reactome	8	C00011;C00010;C00008;C00009;C00024;C00002;C00001;C00080	84 (94)	1.42e-09	8.8e-09
Signaling by Insulin receptor	Reactome	5	C00001;C00002;C00008;C00080;C00009	13 (13)	1.53e-09	9.39e-09
tyrosine degradation	HumanCyc	5	C00011;C00001;C00026;C00080;C00122	13 (13)	1.53e-09	9.39e-09
adenosine nucleotides degradation	HumanCyc	5	C00004;C00001;C00003;C00080;C00009	13 (13)	1.53e-09	9.39e-09
CMP-<i>N</i>-acetylneuraminate biosynthesis I (eukaryotes)	HumanCyc	5	C00001;C00002;C00080;C00008;C00009	13 (15)	1.53e-09	9.39e-09
Nevirapine Metabolism Pathway	SMPDB	5	C00009;C00002;C00008;C00080;C00001	13 (13)	1.53e-09	9.39e-09
coenzyme A biosynthesis	HumanCyc	5	C00011;C00010;C00002;C00008;C00080	13 (13)	1.53e-09	9.39e-09
Import of palmitoyl-CoA into the mitochondrial matrix	Reactome	5	C00010;C00024;C00002;C00008;C00009	13 (13)	1.53e-09	9.39e-09
PTM- gamma carboxylation_ hypusine formation and arylsulfatase activation	Wikipathways	5	C00011;C00004;C00003;C00080;C00001	13 (13)	1.53e-09	9.39e-09
Regulation of AMPK activity via LKB1	Reactome	4	C00001;C00002;C00008;C00009	5 (5)	1.66e-09	9.78e-09
Docetaxel Action Pathway	SMPDB	4	C00009;C00002;C00008;C00001	5 (5)	1.66e-09	9.78e-09
Vincristine Action Pathway	SMPDB	4	C00009;C00002;C00008;C00001	5 (5)	1.66e-09	9.78e-09
Erlotinib Action Pathway	SMPDB	4	C00009;C00002;C00008;C00001	5 (5)	1.66e-09	9.78e-09
Interferon gamma signaling	Reactome	4	C00001;C00002;C00008;C00009	5 (5)	1.66e-09	9.78e-09
Regulation of PLK1 Activity at G2/M Transition	Reactome	4	C00001;C00002;C00008;C00009	5 (5)	1.66e-09	9.78e-09
Toll Like Receptor 9 (TLR9) Cascade	Reactome	4	C00001;C00002;C00008;C00009	5 (11)	1.66e-09	9.78e-09
MyD88 cascade initiated on plasma membrane	Reactome	4	C00001;C00002;C00008;C00009	5 (9)	1.66e-09	9.78e-09
Toll Like Receptor 10 (TLR10) Cascade	Reactome	4	C00001;C00002;C00008;C00009	5 (9)	1.66e-09	9.78e-09
Toll Like Receptor 5 (TLR5) Cascade	Reactome	4	C00001;C00002;C00008;C00009	5 (9)	1.66e-09	9.78e-09
TRAF6 Mediated Induction of proinflammatory cytokines	Reactome	4	C00001;C00002;C00008;C00009	5 (9)	1.66e-09	9.78e-09
Toll Like Receptor 7/8 (TLR7/8) Cascade	Reactome	4	C00001;C00002;C00008;C00009	5 (11)	1.66e-09	9.78e-09
G2/M Transition	Reactome	4	C00001;C00002;C00008;C00009	5 (5)	1.66e-09	9.78e-09
Mitotic G2-G2/M phases	Reactome	4	C00001;C00002;C00008;C00009	5 (5)	1.66e-09	9.78e-09
TRAF6 mediated induction of NFkB and MAP kinases upon TLR7/8 or 9 activation	Reactome	4	C00001;C00002;C00008;C00009	5 (11)	1.66e-09	9.78e-09
MyD88 dependent cascade initiated on endosome	Reactome	4	C00001;C00002;C00008;C00009	5 (11)	1.66e-09	9.78e-09
Abacavir transmembrane transport	Reactome	4	C00001;C00002;C00008;C00009	5 (5)	1.66e-09	9.78e-09
Mitotic G2-G2-M phases	Wikipathways	4	C00001;C00002;C00008;C00009	5 (5)	1.66e-09	9.78e-09
Growth hormone receptor signaling	Wikipathways	4	C00001;C00002;C00008;C00009	5 (5)	1.66e-09	9.78e-09
Oxidative phosphorylation	Wikipathways	4	C00004;C00002;C00003;C00008	5 (5)	1.66e-09	9.78e-09
Regulation of HSF1-mediated heat shock response	Reactome	4	C00002;C00003;C00008;C00001	5 (6)	1.66e-09	9.78e-09
Apoptosis	Reactome	4	C00001;C00002;C00008;C00009	5 (5)	1.66e-09	9.78e-09
Glycogen synthetase deficiency	SMPDB	6	C00008;C00009;C00004;C00002;C00003;C00001	29 (30)	1.86e-09	1.08e-08
Glycogenosis_ Type III. Cori disease_ Debrancher glycogenosis	SMPDB	6	C00008;C00009;C00004;C00002;C00003;C00001	29 (30)	1.86e-09	1.08e-08
Mucopolysaccharidosis VI. Sly syndrome	SMPDB	6	C00008;C00009;C00004;C00002;C00003;C00001	29 (30)	1.86e-09	1.08e-08
Sucrase-isomaltase deficiency	SMPDB	6	C00008;C00009;C00004;C00002;C00003;C00001	29 (30)	1.86e-09	1.08e-08
Glycogenosis_ Type IV. Amylopectinosis_ Anderson disease	SMPDB	6	C00008;C00009;C00004;C00002;C00003;C00001	29 (30)	1.86e-09	1.08e-08
Glycogenosis_ Type VI. Hers disease	SMPDB	6	C00008;C00009;C00004;C00002;C00003;C00001	29 (30)	1.86e-09	1.08e-08
Starch and Sucrose Metabolism	SMPDB	6	C00008;C00009;C00004;C00002;C00003;C00001	29 (30)	1.86e-09	1.08e-08
Valproic Acid Metabolism Pathway	SMPDB	6	C00010;C00004;C00002;C00003;C00001;C00080	29 (29)	1.86e-09	1.08e-08
Pyrimidine biosynthesis	Reactome	6	C00011;C00008;C00009;C00002;C00001;C00080	29 (29)	1.86e-09	1.08e-08
Metabolism of polyamines	Reactome	6	C00011;C00010;C00009;C00024;C00001;C00080	30 (34)	2.32e-09	1.35e-08
eicosapentaenoate biosynthesis	HumanCyc	5	C00011;C00010;C00002;C00080;C00001	14 (17)	2.38e-09	1.37e-08
pyridoxal 5_-phosphate salvage	HumanCyc	5	C00001;C00002;C00008;C00080;C00009	14 (14)	2.38e-09	1.37e-08
4-hydroxyproline degradation	HumanCyc	5	C00004;C00001;C00026;C00080;C00003	14 (17)	2.38e-09	1.37e-08
Vitamin B2 (riboflavin) metabolism	EHMN	5	C00001;C00002;C00008;C00080;C00009	14 (14)	2.38e-09	1.37e-08
Glucuronidation	Wikipathways	5	C00004;C00001;C00002;C00003;C00009	14 (14)	2.38e-09	1.37e-08
NAD biosynthesis from 2-amino-3-carboxymuconate semialdehyde	HumanCyc	5	C00011;C00002;C00003;C00080;C00001	14 (14)	2.38e-09	1.37e-08
Glycosphingolipid metabolism	EHMN	7	C00011;C00010;C00008;C00009;C00002;C00001;C00080	55 (55)	2.38e-09	1.37e-08
Fructose intolerance_ hereditary	SMPDB	6	C00008;C00009;C00004;C00002;C00003;C00001	31 (31)	2.87e-09	1.64e-08
Fructose and Mannose Degradation	SMPDB	6	C00008;C00009;C00004;C00002;C00003;C00001	31 (31)	2.87e-09	1.64e-08
Fructosuria	SMPDB	6	C00008;C00009;C00004;C00002;C00003;C00001	31 (31)	2.87e-09	1.64e-08
Sjogren Larsson Syndrome	SMPDB	6	C00010;C00008;C00009;C00002;C00024;C00001	32 (32)	3.52e-09	1.99e-08
Sialuria or French Type Sialuria	SMPDB	6	C00010;C00008;C00009;C00002;C00024;C00001	32 (32)	3.52e-09	1.99e-08
Amino Sugar Metabolism	SMPDB	6	C00010;C00008;C00009;C00002;C00024;C00001	32 (32)	3.52e-09	1.99e-08
G(M2)-Gangliosidosis: Variant B_ Tay-sachs disease	SMPDB	6	C00010;C00008;C00009;C00002;C00024;C00001	32 (32)	3.52e-09	1.99e-08
Tay-Sachs Disease	SMPDB	6	C00010;C00008;C00009;C00002;C00024;C00001	32 (32)	3.52e-09	1.99e-08
Salla Disease/Infantile Sialic Acid Storage Disease	SMPDB	6	C00010;C00008;C00009;C00002;C00024;C00001	32 (32)	3.52e-09	1.99e-08
tryptophan degradation via tryptamine	HumanCyc	5	C00011;C00004;C00003;C00080;C00001	15 (15)	3.56e-09	1.99e-08
UTP and CTP dephosphorylation I	HumanCyc	5	C00009;C00002;C00008;C00080;C00001	15 (15)	3.56e-09	1.99e-08
Creatine metabolism	Reactome	5	C00001;C00002;C00008;C00080;C00009	15 (15)	3.56e-09	1.99e-08
Inactivation_ recovery and regulation of the phototransduction cascade	Reactome	5	C00010;C00001;C00002;C00008;C00009	15 (16)	3.56e-09	1.99e-08
Class I MHC mediated antigen processing & presentation	Wikipathways	5	C00001;C00002;C00080;C00008;C00009	15 (15)	3.56e-09	1.99e-08
Synthesis of PA	Reactome	5	C00010;C00004;C00003;C00080;C00001	15 (15)	3.56e-09	1.99e-08
superpathway of pyrimidine deoxyribonucleotides <i>de novo</i> biosynthesis	HumanCyc	6	C00011;C00008;C00009;C00002;C00001;C00080	33 (34)	4.3e-09	2.4e-08
fatty acid &beta;-oxidation	HumanCyc	7	C00010;C00002;C00004;C00024;C00003;C00001;C00080	60 (85)	4.47e-09	2.5e-08
Metabolism of nucleotides	Wikipathways	8	C00011;C00008;C00009;C00004;C00002;C00003;C00001;C00080	97 (111)	4.55e-09	2.54e-08
Assembly of the primary cilium	Reactome	4	C00010;C00001;C00024;C00009	6 (6)	4.95e-09	2.71e-08
Mitochondrial ABC transporters	Reactome	4	C00001;C00002;C00008;C00009	6 (6)	4.95e-09	2.71e-08
TRIF-mediated TLR3/TLR4 signaling	Reactome	4	C00001;C00002;C00008;C00009	6 (11)	4.95e-09	2.71e-08
MyD88-independent cascade	Reactome	4	C00001;C00002;C00008;C00009	6 (11)	4.95e-09	2.71e-08
Paclitaxel Action Pathway	SMPDB	4	C00009;C00002;C00008;C00001	6 (6)	4.95e-09	2.71e-08
Vinblastine Action Pathway	SMPDB	4	C00009;C00002;C00008;C00001	6 (6)	4.95e-09	2.71e-08
Vinorelbine Action Pathway	SMPDB	4	C00009;C00002;C00008;C00001	6 (6)	4.95e-09	2.71e-08
retinoate biosynthesis I	HumanCyc	4	C00004;C00003;C00080;C00001	6 (6)	4.95e-09	2.71e-08
homocarnosine biosynthesis	HumanCyc	4	C00002;C00080;C00008;C00009	6 (7)	4.95e-09	2.71e-08
retinoate biosynthesis II	HumanCyc	4	C00004;C00003;C00080;C00001	6 (6)	4.95e-09	2.71e-08
Toll Like Receptor 3 (TLR3) Cascade	Reactome	4	C00001;C00002;C00008;C00009	6 (11)	4.95e-09	2.71e-08
Trafficking of dietary sterols	Reactome	4	C00001;C00002;C00008;C00009	6 (7)	4.95e-09	2.71e-08
MHC class II antigen presentation	Wikipathways	4	C00001;C00002;C00008;C00009	6 (6)	4.95e-09	2.71e-08
Synthesis of PIPs at the ER membrane	Reactome	4	C00001;C00002;C00008;C00009	6 (6)	4.95e-09	2.71e-08
fatty acid &beta;-oxidation (peroxisome)	HumanCyc	7	C00010;C00002;C00004;C00024;C00003;C00001;C00080	61 (85)	5.04e-09	2.75e-08
zymosterol biosynthesis	HumanCyc	5	C00011;C00004;C00003;C00080;C00001	16 (22)	5.16e-09	2.79e-08
Desipramine Action Pathway	SMPDB	5	C00009;C00002;C00008;C00080;C00001	16 (16)	5.16e-09	2.79e-08
Vitamin B6 (pyridoxine) metabolism	EHMN	5	C00001;C00002;C00080;C00008;C00009	16 (16)	5.16e-09	2.79e-08
HIV Infection	Reactome	5	C00010;C00001;C00002;C00008;C00009	16 (16)	5.16e-09	2.79e-08
Heme Biosynthesis	Wikipathways	5	C00011;C00010;C00091;C00080;C00001	16 (16)	5.16e-09	2.79e-08
Iron uptake and transport	Reactome	5	C00001;C00002;C00008;C00080;C00009	16 (17)	5.16e-09	2.79e-08
Long-chain-3-hydroxyacyl-coa dehydrogenase deficiency (LCHAD)	SMPDB	6	C00010;C00004;C00024;C00003;C00001;C00080	34 (34)	5.2e-09	2.8e-08
Fatty Acid Elongation In Mitochondria	SMPDB	6	C00010;C00004;C00024;C00003;C00001;C00080	34 (34)	5.2e-09	2.8e-08
Androgen and estrogen biosynthesis and metabolism	EHMN	7	C00008;C00009;C00004;C00002;C00003;C00001;C00080	62 (62)	5.67e-09	3.05e-08
Proximal tubule bicarbonate reclamation - Homo sapiens (human)	KEGG	5	C00011;C00080;C00036;C00026;C00001	17 (17)	7.29e-09	3.85e-08
Pyruvate Carboxylase Deficiency	SMPDB	5	C00036;C00002;C00008;C00026;C00009	17 (17)	7.29e-09	3.85e-08
Primary Hyperoxaluria Type I	SMPDB	5	C00036;C00002;C00008;C00026;C00009	17 (17)	7.29e-09	3.85e-08
Lactic Acidemia	SMPDB	5	C00036;C00002;C00008;C00026;C00009	17 (17)	7.29e-09	3.85e-08
stearate biosynthesis	HumanCyc	5	C00011;C00010;C00002;C00080;C00001	17 (17)	7.29e-09	3.85e-08
Alanine Metabolism	SMPDB	5	C00036;C00002;C00008;C00026;C00009	17 (17)	7.29e-09	3.85e-08
Spermidine and Spermine Biosynthesis	SMPDB	5	C00011;C00009;C00002;C00080;C00001	17 (17)	7.29e-09	3.85e-08
pyrimidine deoxyribonucleotides biosynthesis from CTP	HumanCyc	5	C00001;C00002;C00008;C00080;C00009	17 (17)	7.29e-09	3.85e-08
Metabolism of folate and pterines	Reactome	5	C00001;C00002;C00008;C00080;C00009	17 (20)	7.29e-09	3.85e-08
heme biosynthesis	HumanCyc	5	C00011;C00010;C00091;C00080;C00001	17 (17)	7.29e-09	3.85e-08
Synthesis of PE	Reactome	5	C00011;C00001;C00002;C00008;C00009	17 (18)	7.29e-09	3.85e-08
Synthesis of Dolichyl-phosphate	Reactome	5	C00011;C00001;C00002;C00008;C00009	17 (18)	7.29e-09	3.85e-08
Galactosemia	SMPDB	6	C00008;C00009;C00004;C00002;C00003;C00001	36 (36)	7.49e-09	3.94e-08
Galactose Metabolism	SMPDB	6	C00008;C00009;C00004;C00002;C00003;C00001	36 (36)	7.49e-09	3.94e-08
mitochondrial fatty acid beta-oxidation of saturated fatty acids	Reactome	6	C00010;C00004;C00024;C00003;C00001;C00080	36 (36)	7.49e-09	3.94e-08
Central carbon metabolism in cancer - Homo sapiens (human)	KEGG	6	C00158;C00024;C00036;C00026;C00042;C00122	37 (37)	8.92e-09	4.68e-08
Glycosaminoglycan metabolism	Wikipathways	6	C00010;C00008;C00002;C00024;C00001;C00080	37 (55)	8.92e-09	4.68e-08
superpathway of inositol phosphate compounds	HumanCyc	5	C00001;C00002;C00080;C00008;C00009	18 (26)	1.01e-08	5.26e-08
The phototransduction cascade	Reactome	5	C00010;C00001;C00002;C00008;C00009	18 (19)	1.01e-08	5.26e-08
SLC-mediated transmembrane transport	Reactome	9	C00158;C00008;C00009;C00024;C00002;C00026;C00001;C00080;C00042	160 (165)	1.13e-08	5.89e-08
Antigen Presentation: Folding_ assembly and peptide loading of class I MHC	Reactome	4	C00001;C00002;C00008;C00009	7 (7)	1.15e-08	5.9e-08
Energy dependent regulation of mTOR by LKB1-AMPK	Reactome	4	C00001;C00002;C00008;C00009	7 (7)	1.15e-08	5.9e-08
4-hydroxy-2-nonenal detoxification	HumanCyc	4	C00010;C00024;C00080;C00001	7 (8)	1.15e-08	5.9e-08
Depolymerisation of the Nuclear Lamina	Reactome	4	C00001;C00002;C00008;C00009	7 (7)	1.15e-08	5.9e-08
Nuclear Envelope Breakdown	Reactome	4	C00001;C00002;C00008;C00009	7 (7)	1.15e-08	5.9e-08
Integrin alphaIIb beta3 signaling	Wikipathways	4	C00001;C00002;C00008;C00009	7 (7)	1.15e-08	5.9e-08
Energy dependent regulation of mTOR by LKB1-AMPK	Wikipathways	4	C00001;C00002;C00008;C00009	7 (7)	1.15e-08	5.9e-08
<i>N</i>-acetylglucosamine degradation II	HumanCyc	4	C00002;C00080;C00008;C00001	7 (9)	1.15e-08	5.9e-08
carnosine biosynthesis	HumanCyc	4	C00002;C00080;C00008;C00009	7 (7)	1.15e-08	5.9e-08
Oxidative Stress Induced Senescence	Reactome	4	C00042;C00002;C00026;C00008	7 (8)	1.15e-08	5.9e-08
NADPH regeneration	Reactome	4	C00011;C00451;C00026;C00080	7 (7)	1.15e-08	5.9e-08
choline degradation	HumanCyc	4	C00004;C00003;C00080;C00001	7 (7)	1.15e-08	5.9e-08
glutamine biosynthesis	HumanCyc	4	C00002;C00008;C00080;C00009	7 (7)	1.15e-08	5.9e-08
Programmed Cell Death	Reactome	4	C00001;C00002;C00008;C00009	7 (7)	1.15e-08	5.9e-08
Diseases of glycosylation	Reactome	8	C00011;C00010;C00008;C00009;C00024;C00002;C00001;C00080	109 (139)	1.16e-08	5.93e-08
Defective SLC26A2 causes chondrodysplasias	Reactome	6	C00010;C00008;C00024;C00002;C00001;C00080	39 (59)	1.24e-08	6.14e-08
Defective PAPSS2 causes SEMD-PA	Reactome	6	C00010;C00008;C00024;C00002;C00001;C00080	39 (59)	1.24e-08	6.14e-08
Defective B4GALT7 causes EDS_ progeroid type	Reactome	6	C00010;C00008;C00024;C00002;C00001;C00080	39 (59)	1.24e-08	6.14e-08
Defective B3GAT3 causes JDSSDHD	Reactome	6	C00010;C00008;C00024;C00002;C00001;C00080	39 (59)	1.24e-08	6.14e-08
Defective CHSY1 causes TPBS	Reactome	6	C00010;C00008;C00024;C00002;C00001;C00080	39 (59)	1.24e-08	6.14e-08
Defective CHST3 causes SEDCJD	Reactome	6	C00010;C00008;C00024;C00002;C00001;C00080	39 (59)	1.24e-08	6.14e-08
Defective CHST14 causes EDS_ musculocontractural type	Reactome	6	C00010;C00008;C00024;C00002;C00001;C00080	39 (59)	1.24e-08	6.14e-08
Defective B4GALT1 causes B4GALT1-CDG (CDG-2d)	Reactome	6	C00010;C00008;C00024;C00002;C00001;C00080	39 (59)	1.24e-08	6.14e-08
Defective CHST6 causes MCDC1	Reactome	6	C00010;C00008;C00024;C00002;C00001;C00080	39 (59)	1.24e-08	6.14e-08
Diseases associated with glycosaminoglycan metabolism	Reactome	6	C00010;C00008;C00024;C00002;C00001;C00080	39 (59)	1.24e-08	6.14e-08
Glycosaminoglycan metabolism	Reactome	6	C00010;C00008;C00024;C00002;C00001;C00080	39 (59)	1.24e-08	6.14e-08
Defective EXT2 causes exostoses 2	Reactome	6	C00010;C00008;C00024;C00002;C00001;C00080	39 (59)	1.24e-08	6.14e-08
Defective EXT1 causes exostoses 1_ TRPS2 and CHDS	Reactome	6	C00010;C00008;C00024;C00002;C00001;C00080	39 (59)	1.24e-08	6.14e-08
MPS IX - Natowicz syndrome	Reactome	6	C00010;C00008;C00024;C00002;C00001;C00080	39 (59)	1.24e-08	6.14e-08
MPS I - Hurler syndrome	Reactome	6	C00010;C00008;C00024;C00002;C00001;C00080	39 (59)	1.24e-08	6.14e-08
MPS II - Hunter syndrome	Reactome	6	C00010;C00008;C00024;C00002;C00001;C00080	39 (59)	1.24e-08	6.14e-08
MPS IIIA - Sanfilippo syndrome A	Reactome	6	C00010;C00008;C00024;C00002;C00001;C00080	39 (59)	1.24e-08	6.14e-08
MPS IIIB - Sanfilippo syndrome B	Reactome	6	C00010;C00008;C00024;C00002;C00001;C00080	39 (59)	1.24e-08	6.14e-08
MPS IIIC - Sanfilippo syndrome C	Reactome	6	C00010;C00008;C00024;C00002;C00001;C00080	39 (59)	1.24e-08	6.14e-08
MPS IIID - Sanfilippo syndrome D	Reactome	6	C00010;C00008;C00024;C00002;C00001;C00080	39 (59)	1.24e-08	6.14e-08
MPS IV - Morquio syndrome A	Reactome	6	C00010;C00008;C00024;C00002;C00001;C00080	39 (59)	1.24e-08	6.14e-08
MPS IV - Morquio syndrome B	Reactome	6	C00010;C00008;C00024;C00002;C00001;C00080	39 (59)	1.24e-08	6.14e-08
MPS VI - Maroteaux-Lamy syndrome	Reactome	6	C00010;C00008;C00024;C00002;C00001;C00080	39 (59)	1.24e-08	6.14e-08
MPS VII - Sly syndrome	Reactome	6	C00010;C00008;C00024;C00002;C00001;C00080	39 (59)	1.24e-08	6.14e-08
Mucopolysaccharidoses	Reactome	6	C00010;C00008;C00024;C00002;C00001;C00080	39 (59)	1.24e-08	6.14e-08
purine nucleotides degradation	HumanCyc	5	C00004;C00001;C00003;C00080;C00009	19 (19)	1.36e-08	6.7e-08
pyrimidine deoxyribonucleotides <i>de novo</i> biosynthesis	HumanCyc	5	C00001;C00002;C00008;C00080;C00009	19 (19)	1.36e-08	6.7e-08
Metabolic disorders of biological oxidation enzymes	Reactome	11	C00010;C00008;C00009;C00024;C00004;C00002;C00003;C00026;C00001;C00080;C00042	305 (382)	1.46e-08	7.16e-08
S-Adenosylhomocysteine (SAH) Hydrolase Deficiency	SMPDB	6	C00011;C00009;C00004;C00002;C00003;C00001	41 (42)	1.71e-08	8.28e-08
Methionine Metabolism	SMPDB	6	C00011;C00009;C00004;C00002;C00003;C00001	41 (42)	1.71e-08	8.28e-08
Methionine Adenosyltransferase Deficiency	SMPDB	6	C00011;C00009;C00004;C00002;C00003;C00001	41 (42)	1.71e-08	8.28e-08
Glycine N-methyltransferase Deficiency	SMPDB	6	C00011;C00009;C00004;C00002;C00003;C00001	41 (42)	1.71e-08	8.28e-08
Hypermethioninemia	SMPDB	6	C00011;C00009;C00004;C00002;C00003;C00001	41 (42)	1.71e-08	8.28e-08
Methylenetetrahydrofolate Reductase Deficiency (MTHFRD)	SMPDB	6	C00011;C00009;C00004;C00002;C00003;C00001	41 (42)	1.71e-08	8.28e-08
Homocystinuria-megaloblastic anemia due to defect in cobalamin metabolism_ cblG complementation type	SMPDB	6	C00011;C00009;C00004;C00002;C00003;C00001	41 (42)	1.71e-08	8.28e-08
Cystathionine Beta-Synthase Deficiency	SMPDB	6	C00011;C00009;C00004;C00002;C00003;C00001	41 (42)	1.71e-08	8.28e-08
Butanoate metabolism - Homo sapiens (human)	KEGG	6	C00091;C00024;C00026;C00497;C00042;C00122	41 (41)	1.71e-08	8.28e-08
Sialic acid metabolism	Reactome	5	C00001;C00002;C00008;C00080;C00009	20 (27)	1.81e-08	8.71e-08
Phenytoin (Antiarrhythmic) Action Pathway	SMPDB	5	C00009;C00002;C00008;C00080;C00001	20 (20)	1.81e-08	8.71e-08
Abnormal metabolism in phenylketonuria	Wikipathways	5	C00004;C00003;C00036;C00080;C00001	20 (21)	1.81e-08	8.71e-08
5-aminoimidazole ribonucleotide biosynthesis	HumanCyc	5	C00001;C00002;C00080;C00008;C00009	20 (20)	1.81e-08	8.71e-08
Detoxification of Reactive Oxygen Species	Wikipathways	5	C00001;C00002;C00008;C00080;C00009	20 (23)	1.81e-08	8.71e-08
Synthesis of very long-chain fatty acyl-CoAs	Reactome	5	C00011;C00010;C00002;C00080;C00001	20 (23)	1.81e-08	8.71e-08
bile acid biosynthesis_ neutral pathway	HumanCyc	6	C00010;C00004;C00002;C00003;C00001;C00080	42 (44)	1.99e-08	9.54e-08
ABCA transporters in lipid homeostasis	Reactome	4	C00001;C00002;C00008;C00009	8 (9)	2.3e-08	1.09e-07
mTOR signalling	Reactome	4	C00001;C00002;C00008;C00009	8 (8)	2.3e-08	1.09e-07
Clopidogrel Action Pathway	SMPDB	4	C00009;C00002;C00008;C00001	8 (9)	2.3e-08	1.09e-07
Prostaglandin formation from dihomo gama-linoleic acid	EHMN	4	C00004;C00003;C00080;C00001	8 (8)	2.3e-08	1.09e-07
trehalose degradation	HumanCyc	4	C00002;C00080;C00008;C00001	8 (8)	2.3e-08	1.09e-07
Clopidogrel Metabolism Pathway	SMPDB	4	C00009;C00002;C00008;C00001	8 (9)	2.3e-08	1.09e-07
threonine degradation	HumanCyc	4	C00011;C00010;C00004;C00003	8 (8)	2.3e-08	1.09e-07
D-<i>myo</i>-inositol (1_4_5)-trisphosphate biosynthesis	HumanCyc	4	C00002;C00008;C00080;C00001	8 (13)	2.3e-08	1.09e-07
Cellular Senescence	Reactome	4	C00042;C00002;C00026;C00008	8 (9)	2.3e-08	1.09e-07
cholesterol biosynthesis II (via 24_25-dihydrolanosterol)	HumanCyc	5	C00011;C00004;C00003;C00080;C00001	21 (32)	2.37e-08	1.12e-07
Betaine Metabolism	SMPDB	5	C00004;C00009;C00002;C00003;C00001	21 (21)	2.37e-08	1.12e-07
Pantothenate and CoA Biosynthesis	SMPDB	5	C00011;C00010;C00002;C00008;C00001	21 (21)	2.37e-08	1.12e-07
Abnormal metabolism in phenylketonuria	Reactome	5	C00004;C00001;C00036;C00080;C00003	21 (21)	2.37e-08	1.12e-07
Inositol Phosphate Metabolism	SMPDB	5	C00009;C00002;C00003;C00008;C00001	22 (23)	3.06e-08	1.44e-07
Ion channel transport	Reactome	5	C00001;C00002;C00080;C00008;C00009	23 (24)	3.9e-08	1.84e-07
glutathione biosynthesis	HumanCyc	4	C00002;C00008;C00080;C00009	9 (9)	4.13e-08	1.87e-07
PKB-mediated events	Reactome	4	C00001;C00002;C00008;C00009	9 (9)	4.13e-08	1.87e-07
Rosiglitazone Metabolism Pathway	SMPDB	4	C00004;C00003;C00080;C00001	9 (10)	4.13e-08	1.87e-07
Bopindolol Action Pathway	SMPDB	4	C00009;C00002;C00008;C00001	9 (9)	4.13e-08	1.87e-07
proline degradation	HumanCyc	4	C00004;C00003;C00080;C00001	9 (10)	4.13e-08	1.87e-07
Bevantolol Action Pathway	SMPDB	4	C00009;C00002;C00008;C00001	9 (10)	4.13e-08	1.87e-07
Activated TLR4 signalling	Reactome	4	C00001;C00002;C00008;C00009	9 (16)	4.13e-08	1.87e-07
Toll Like Receptor 4 (TLR4) Cascade	Reactome	4	C00001;C00002;C00008;C00009	9 (16)	4.13e-08	1.87e-07
Irinotecan Action Pathway	SMPDB	4	C00009;C00002;C00008;C00001	9 (9)	4.13e-08	1.87e-07
Muscle/Heart Contraction	SMPDB	4	C00009;C00002;C00008;C00001	9 (9)	4.13e-08	1.87e-07
Oxprenolol Action Pathway	SMPDB	4	C00009;C00002;C00008;C00001	9 (9)	4.13e-08	1.87e-07
Bupranolol Action Pathway	SMPDB	4	C00009;C00002;C00008;C00001	9 (9)	4.13e-08	1.87e-07
Nebivolol Action Pathway	SMPDB	4	C00009;C00002;C00008;C00001	9 (10)	4.13e-08	1.87e-07
Nadolol Action Pathway	SMPDB	4	C00009;C00002;C00008;C00001	9 (9)	4.13e-08	1.87e-07
Irinotecan Metabolism Pathway	SMPDB	4	C00009;C00002;C00008;C00001	9 (9)	4.13e-08	1.87e-07
Lactose Degradation	SMPDB	4	C00009;C00002;C00008;C00001	9 (9)	4.13e-08	1.87e-07
Lactose Intolerance	SMPDB	4	C00009;C00002;C00008;C00001	9 (9)	4.13e-08	1.87e-07
Thiamine Metabolism	SMPDB	4	C00009;C00002;C00008;C00001	9 (9)	4.13e-08	1.87e-07
methylglyoxal degradation VI	HumanCyc	4	C00004;C00003;C00080;C00001	9 (9)	4.13e-08	1.87e-07
MyD88:Mal cascade initiated on plasma membrane	Reactome	4	C00001;C00002;C00008;C00009	9 (15)	4.13e-08	1.87e-07
Toll Like Receptor TLR1:TLR2 Cascade	Reactome	4	C00001;C00002;C00008;C00009	9 (15)	4.13e-08	1.87e-07
Toll Like Receptor TLR6:TLR2 Cascade	Reactome	4	C00001;C00002;C00008;C00009	9 (15)	4.13e-08	1.87e-07
Toll Like Receptor 2 (TLR2) Cascade	Reactome	4	C00001;C00002;C00008;C00009	9 (15)	4.13e-08	1.87e-07
pyrimidine ribonucleosides salvage I	HumanCyc	4	C00002;C00080;C00008;C00001	9 (9)	4.13e-08	1.87e-07
Glucose transport	Reactome	4	C00001;C00002;C00008;C00009	9 (9)	4.13e-08	1.87e-07
L-dopa degradation	HumanCyc	4	C00004;C00026;C00080;C00003	9 (12)	4.13e-08	1.87e-07
PIP3 activates AKT signaling	Wikipathways	4	C00001;C00002;C00008;C00009	9 (10)	4.13e-08	1.87e-07
Vitamin B1 (thiamin) metabolism	Reactome	4	C00001;C00002;C00008;C00009	9 (9)	4.13e-08	1.87e-07
Amino acid conjugation of benzoic acid	Wikipathways	4	C00010;C00024;C00002;C00009	9 (9)	4.13e-08	1.87e-07
TET1_2_3 and TDG demethylate DNA	Reactome	4	C00011;C00042;C00026;C00001	9 (11)	4.13e-08	1.87e-07
Isradipine Action Pathway	SMPDB	4	C00009;C00002;C00008;C00001	9 (9)	4.13e-08	1.87e-07
NAD <i>de novo</i> biosynthesis	HumanCyc	5	C00011;C00002;C00003;C00080;C00001	24 (24)	4.91e-08	2.2e-07
cholesterol biosynthesis III (via desmosterol)	HumanCyc	5	C00011;C00004;C00003;C00080;C00001	24 (32)	4.91e-08	2.2e-07
Caffeine Metabolism	SMPDB	5	C00010;C00004;C00024;C00003;C00001	24 (24)	4.91e-08	2.2e-07
cholesterol biosynthesis I	HumanCyc	5	C00011;C00004;C00003;C00080;C00001	24 (32)	4.91e-08	2.2e-07
Biopterin metabolism	EHMN	5	C00004;C00001;C00003;C00080;C00009	24 (24)	4.91e-08	2.2e-07
Recycling of bile acids and salts	Reactome	5	C00010;C00001;C00002;C00008;C00009	24 (24)	4.91e-08	2.2e-07
Phosphatidylinositol phosphate metabolism	EHMN	6	C00010;C00008;C00009;C00002;C00001;C00080	49 (49)	5.19e-08	2.33e-07
phenylethylamine degradation I	HumanCyc	4	C00004;C00003;C00080;C00001	10 (10)	6.86e-08	2.87e-07
Formation of the active cofactor_ UDP-glucuronate	Reactome	4	C00004;C00003;C00080;C00001	10 (10)	6.86e-08	2.87e-07
palmitate biosynthesis	HumanCyc	4	C00011;C00010;C00080;C00001	10 (10)	6.86e-08	2.87e-07
Disopyramide Action Pathway	SMPDB	4	C00009;C00002;C00008;C00001	10 (10)	6.86e-08	2.87e-07
Procainamide (Antiarrhythmic) Action Pathway	SMPDB	4	C00009;C00002;C00008;C00001	10 (10)	6.86e-08	2.87e-07
Timolol Action Pathway	SMPDB	4	C00009;C00002;C00008;C00001	10 (10)	6.86e-08	2.87e-07
Carteolol Action Pathway	SMPDB	4	C00009;C00002;C00008;C00001	10 (10)	6.86e-08	2.87e-07
Dimethylthiambutene Action Pathway	SMPDB	4	C00009;C00002;C00008;C00001	10 (10)	6.86e-08	2.87e-07
Alvimopan Action Pathway	SMPDB	4	C00009;C00002;C00008;C00001	10 (10)	6.86e-08	2.87e-07
Dihydromorphine Action Pathway	SMPDB	4	C00009;C00002;C00008;C00001	10 (10)	6.86e-08	2.87e-07
Practolol Action Pathway	SMPDB	4	C00009;C00002;C00008;C00001	10 (10)	6.86e-08	2.87e-07
Trehalose Degradation	SMPDB	4	C00009;C00002;C00008;C00001	10 (10)	6.86e-08	2.87e-07
Dobutamine Action Pathway	SMPDB	4	C00009;C00002;C00008;C00001	10 (10)	6.86e-08	2.87e-07
Isoprenaline Action Pathway	SMPDB	4	C00009;C00002;C00008;C00001	10 (10)	6.86e-08	2.87e-07
Quinidine Action Pathway	SMPDB	4	C00009;C00002;C00008;C00001	10 (10)	6.86e-08	2.87e-07
Epinephrine Action Pathway	SMPDB	4	C00009;C00002;C00008;C00001	10 (10)	6.86e-08	2.87e-07
Betaxolol Action Pathway	SMPDB	4	C00009;C00002;C00008;C00001	10 (10)	6.86e-08	2.87e-07
Atenolol Action Pathway	SMPDB	4	C00009;C00002;C00008;C00001	10 (10)	6.86e-08	2.87e-07
Alprenolol Action Pathway	SMPDB	4	C00009;C00002;C00008;C00001	10 (10)	6.86e-08	2.87e-07
Acebutolol Action Pathway	SMPDB	4	C00009;C00002;C00008;C00001	10 (10)	6.86e-08	2.87e-07
Diltiazem Action Pathway	SMPDB	4	C00009;C00002;C00008;C00001	10 (10)	6.86e-08	2.87e-07
Propranolol Action Pathway	SMPDB	4	C00009;C00002;C00008;C00001	10 (10)	6.86e-08	2.87e-07
Pindolol Action Pathway	SMPDB	4	C00009;C00002;C00008;C00001	10 (10)	6.86e-08	2.87e-07
Penbutolol Action Pathway	SMPDB	4	C00009;C00002;C00008;C00001	10 (10)	6.86e-08	2.87e-07
Metoprolol Action Pathway	SMPDB	4	C00009;C00002;C00008;C00001	10 (10)	6.86e-08	2.87e-07
Esmolol Action Pathway	SMPDB	4	C00009;C00002;C00008;C00001	10 (10)	6.86e-08	2.87e-07
Bisoprolol Action Pathway	SMPDB	4	C00009;C00002;C00008;C00001	10 (10)	6.86e-08	2.87e-07
Amlodipine Action Pathway	SMPDB	4	C00009;C00002;C00008;C00001	10 (10)	6.86e-08	2.87e-07
Verapamil Action Pathway	SMPDB	4	C00009;C00002;C00008;C00001	10 (10)	6.86e-08	2.87e-07
Doxepin Metabolism Pathway	SMPDB	4	C00004;C00003;C00080;C00001	10 (10)	6.86e-08	2.87e-07
Nitrendipine Action Pathway	SMPDB	4	C00009;C00002;C00008;C00001	10 (10)	6.86e-08	2.87e-07
Nisoldipine Action Pathway	SMPDB	4	C00009;C00002;C00008;C00001	10 (10)	6.86e-08	2.87e-07
Nimodipine Action Pathway	SMPDB	4	C00009;C00002;C00008;C00001	10 (10)	6.86e-08	2.87e-07
Tocainide Action Pathway	SMPDB	4	C00009;C00002;C00008;C00001	10 (10)	6.86e-08	2.87e-07
Flecainide Action Pathway	SMPDB	4	C00009;C00002;C00008;C00001	10 (10)	6.86e-08	2.87e-07
Carfentanil Action Pathway	SMPDB	4	C00009;C00002;C00008;C00001	10 (10)	6.86e-08	2.87e-07
Nifedipine Action Pathway	SMPDB	4	C00009;C00002;C00008;C00001	10 (10)	6.86e-08	2.87e-07
Felodipine Action Pathway	SMPDB	4	C00009;C00002;C00008;C00001	10 (10)	6.86e-08	2.87e-07
Carvedilol Action Pathway	SMPDB	4	C00009;C00002;C00008;C00001	10 (10)	6.86e-08	2.87e-07
Labetalol Action Pathway	SMPDB	4	C00009;C00002;C00008;C00001	10 (10)	6.86e-08	2.87e-07
3-Methylthiofentanyl Action Pathway	SMPDB	4	C00009;C00002;C00008;C00001	10 (10)	6.86e-08	2.87e-07
Methadyl Acetate Action Pathway	SMPDB	4	C00009;C00002;C00008;C00001	10 (10)	6.86e-08	2.87e-07
Beta oxidation of butanoyl-CoA to acetyl-CoA	Reactome	4	C00004;C00003;C00080;C00001	10 (10)	6.86e-08	2.87e-07
asparagine degradation	HumanCyc	4	C00026;C00036;C00080;C00001	10 (10)	6.86e-08	2.87e-07
Late Phase of HIV Life Cycle	Reactome	4	C00010;C00002;C00008;C00009	10 (10)	6.86e-08	2.87e-07
Arbutamine Action Pathway	SMPDB	4	C00009;C00002;C00008;C00001	10 (10)	6.86e-08	2.87e-07
Amiodarone Action Pathway	SMPDB	4	C00009;C00002;C00008;C00001	10 (10)	6.86e-08	2.87e-07
Levobunolol Action Pathway	SMPDB	4	C00009;C00002;C00008;C00001	10 (10)	6.86e-08	2.87e-07
Metipranolol Action Pathway	SMPDB	4	C00009;C00002;C00008;C00001	10 (10)	6.86e-08	2.87e-07
Mexiletine Action Pathway	SMPDB	4	C00009;C00002;C00008;C00001	10 (10)	6.86e-08	2.87e-07
Sotalol Action Pathway	SMPDB	4	C00009;C00002;C00008;C00001	10 (10)	6.86e-08	2.87e-07
Proline catabolism	Reactome	4	C00004;C00003;C00080;C00001	10 (10)	6.86e-08	2.87e-07
ABC-family proteins mediated transport	Wikipathways	4	C00001;C00002;C00008;C00009	10 (12)	6.86e-08	2.87e-07
HIV Life Cycle	Wikipathways	4	C00010;C00002;C00008;C00009	10 (10)	6.86e-08	2.87e-07
phenylalanine degradation/tyrosine biosynthesis	HumanCyc	4	C00004;C00003;C00080;C00001	10 (11)	6.86e-08	2.87e-07
Ibutilide Action Pathway	SMPDB	4	C00009;C00002;C00008;C00001	10 (10)	6.86e-08	2.87e-07
Vitamin B2 (riboflavin) metabolism	Reactome	4	C00001;C00002;C00008;C00009	10 (10)	6.86e-08	2.87e-07
Integrin alphaIIb beta3 signaling	Reactome	4	C00001;C00002;C00008;C00009	10 (10)	6.86e-08	2.87e-07
Organelle biogenesis and maintenance	Reactome	6	C00010;C00008;C00009;C00002;C00024;C00001	52 (53)	7.5e-08	3.13e-07
Heme biosynthesis	Reactome	5	C00011;C00091;C00010;C00080;C00001	26 (28)	7.55e-08	3.15e-07
Degradation of cysteine and homocysteine	Reactome	5	C00011;C00004;C00003;C00080;C00001	26 (29)	7.55e-08	3.15e-07
Signal attenuation	Reactome	3	C00002;C00008;C00009	3 (3)	8.49e-08	3.49e-07
Folding of actin by CCT/TriC	Reactome	3	C00002;C00008;C00009	3 (3)	8.49e-08	3.49e-07
Activation of the pre-replicative complex	Reactome	3	C00002;C00008;C00009	3 (3)	8.49e-08	3.49e-07
Spry regulation of FGF signaling	Reactome	3	C00002;C00008;C00009	3 (3)	8.49e-08	3.49e-07
Trafficking and processing of endosomal TLR	Reactome	3	C00002;C00080;C00008	3 (3)	8.49e-08	3.49e-07
DNA Replication Pre-Initiation	Reactome	3	C00002;C00008;C00009	3 (3)	8.49e-08	3.49e-07
M/G1 Transition	Reactome	3	C00002;C00008;C00009	3 (3)	8.49e-08	3.49e-07
Trafficking and processing of endosomal TLR	Wikipathways	3	C00002;C00008;C00080	3 (3)	8.49e-08	3.49e-07
Mitochondrial Protein Import	Wikipathways	3	C00002;C00008;C00009	3 (3)	8.49e-08	3.49e-07
M-G1 Transition	Wikipathways	3	C00002;C00008;C00009	3 (3)	8.49e-08	3.49e-07
Mitochondrial protein import	Reactome	3	C00002;C00008;C00009	3 (3)	8.49e-08	3.49e-07
Transmembrane transport of small molecules	Reactome	9	C00158;C00008;C00009;C00024;C00002;C00026;C00001;C00080;C00042	204 (216)	9.56e-08	3.93e-07
Synthesis of pyrophosphates in the cytosol	Reactome	4	C00001;C00002;C00008;C00009	11 (18)	1.07e-07	4.12e-07
Synthesis of PIPs at the late endosome membrane	Reactome	4	C00001;C00002;C00008;C00009	11 (11)	1.07e-07	4.12e-07
Metabolism of serotonin	Reactome	4	C00004;C00003;C00080;C00001	11 (11)	1.07e-07	4.12e-07
formaldehyde oxidation	HumanCyc	4	C00004;C00003;C00080;C00001	11 (11)	1.07e-07	4.12e-07
Levomethadyl Acetate Action Action Pathway	SMPDB	4	C00009;C00002;C00008;C00001	11 (11)	1.07e-07	4.12e-07
Fosphenytoin (Antiarrhythmic) Action Pathway	SMPDB	4	C00009;C00002;C00008;C00001	11 (11)	1.07e-07	4.12e-07
Escitalopram Action Pathway	SMPDB	4	C00009;C00002;C00008;C00001	11 (11)	1.07e-07	4.12e-07
Levallorphan Action Pathway	SMPDB	4	C00009;C00002;C00008;C00001	11 (11)	1.07e-07	4.12e-07
Ethylmorphine Action Pathway	SMPDB	4	C00009;C00002;C00008;C00001	11 (11)	1.07e-07	4.12e-07
Pentazocine Action Pathway	SMPDB	4	C00009;C00002;C00008;C00001	11 (11)	1.07e-07	4.12e-07
Naltrexone Action Pathway	SMPDB	4	C00009;C00002;C00008;C00001	11 (11)	1.07e-07	4.12e-07
Buprenorphine Action Pathway	SMPDB	4	C00009;C00002;C00008;C00001	11 (11)	1.07e-07	4.12e-07
Naloxone Action Pathway	SMPDB	4	C00009;C00002;C00008;C00001	11 (11)	1.07e-07	4.12e-07
Phosphatidylinositol Phosphate Metabolism	SMPDB	4	C00009;C00002;C00008;C00001	11 (12)	1.07e-07	4.12e-07
Imipramine Metabolism Pathway	SMPDB	4	C00004;C00003;C00080;C00001	11 (11)	1.07e-07	4.12e-07
Nalbuphine Action Pathway	SMPDB	4	C00009;C00002;C00008;C00001	11 (11)	1.07e-07	4.12e-07
Ketobemidone Action Pathway	SMPDB	4	C00009;C00002;C00008;C00001	11 (11)	1.07e-07	4.12e-07
Mepivacaine Action Pathway	SMPDB	4	C00009;C00002;C00008;C00001	11 (11)	1.07e-07	4.12e-07
Chloroprocaine Action Pathway	SMPDB	4	C00009;C00002;C00008;C00001	11 (11)	1.07e-07	4.12e-07
Cocaine Action Pathway	SMPDB	4	C00009;C00002;C00008;C00001	11 (11)	1.07e-07	4.12e-07
Levobupivacaine Action Pathway	SMPDB	4	C00009;C00002;C00008;C00001	11 (11)	1.07e-07	4.12e-07
Benzocaine Action Pathway	SMPDB	4	C00009;C00002;C00008;C00001	11 (11)	1.07e-07	4.12e-07
Bupivacaine Action Pathway	SMPDB	4	C00009;C00002;C00008;C00001	11 (11)	1.07e-07	4.12e-07
Joubert syndrome	SMPDB	4	C00009;C00002;C00008;C00001	11 (12)	1.07e-07	4.12e-07
Levorphanol Action Pathway	SMPDB	4	C00009;C00002;C00008;C00001	11 (11)	1.07e-07	4.12e-07
Propoxyphene Action Pathway	SMPDB	4	C00009;C00002;C00008;C00001	11 (11)	1.07e-07	4.12e-07
Tramadol Action Action Pathway	SMPDB	4	C00009;C00002;C00008;C00001	11 (11)	1.07e-07	4.12e-07
Diphenoxylate Action Pathway	SMPDB	4	C00009;C00002;C00008;C00001	11 (11)	1.07e-07	4.12e-07
Anileridine Action Pathway	SMPDB	4	C00009;C00002;C00008;C00001	11 (11)	1.07e-07	4.12e-07
Oxycodone Action Pathway	SMPDB	4	C00009;C00002;C00008;C00001	11 (11)	1.07e-07	4.12e-07
Oxybuprocaine Action Pathway	SMPDB	4	C00009;C00002;C00008;C00001	11 (11)	1.07e-07	4.12e-07
Prilocaine Action Pathway	SMPDB	4	C00009;C00002;C00008;C00001	11 (11)	1.07e-07	4.12e-07
Procaine Action Pathway	SMPDB	4	C00009;C00002;C00008;C00001	11 (11)	1.07e-07	4.12e-07
Proparacaine Action Pathway	SMPDB	4	C00009;C00002;C00008;C00001	11 (11)	1.07e-07	4.12e-07
Ropivacaine Action Pathway	SMPDB	4	C00009;C00002;C00008;C00001	11 (11)	1.07e-07	4.12e-07
Clomipramine Metabolism Pathway	SMPDB	4	C00004;C00003;C00080;C00001	11 (11)	1.07e-07	4.12e-07
Alfentanil Action Pathway	SMPDB	4	C00009;C00002;C00008;C00001	11 (11)	1.07e-07	4.12e-07
Hydrocodone Action Pathway	SMPDB	4	C00009;C00002;C00008;C00001	11 (11)	1.07e-07	4.12e-07
Hydromorphone Action Pathway	SMPDB	4	C00009;C00002;C00008;C00001	11 (11)	1.07e-07	4.12e-07
Sufentanil Action Pathway	SMPDB	4	C00009;C00002;C00008;C00001	11 (11)	1.07e-07	4.12e-07
Remifentanil Action Pathway	SMPDB	4	C00009;C00002;C00008;C00001	11 (11)	1.07e-07	4.12e-07
Fentanyl Action Pathway	SMPDB	4	C00009;C00002;C00008;C00001	11 (11)	1.07e-07	4.12e-07
Dezocine Action Pathway	SMPDB	4	C00009;C00002;C00008;C00001	11 (11)	1.07e-07	4.12e-07
epoxysqualene biosynthesis	HumanCyc	4	C00004;C00003;C00080;C00001	11 (11)	1.07e-07	4.12e-07
heme degradation	HumanCyc	4	C00004;C00003;C00080;C00001	11 (11)	1.07e-07	4.12e-07
PI3K events in ERBB4 signaling	Reactome	4	C00001;C00002;C00008;C00009	11 (11)	1.07e-07	4.12e-07
TCR signaling	Reactome	4	C00001;C00002;C00008;C00009	11 (11)	1.07e-07	4.12e-07
PIP3 activates AKT signaling	Reactome	4	C00001;C00002;C00008;C00009	11 (11)	1.07e-07	4.12e-07
GAB1 signalosome	Reactome	4	C00001;C00002;C00008;C00009	11 (11)	1.07e-07	4.12e-07
DARPP-32 events	Reactome	4	C00001;C00002;C00008;C00009	11 (11)	1.07e-07	4.12e-07
glycine cleavage	HumanCyc	4	C00011;C00004;C00003;C00080	11 (11)	1.07e-07	4.12e-07
NGF signalling via TRKA from the plasma membrane	Wikipathways	4	C00001;C00002;C00008;C00009	11 (11)	1.07e-07	4.12e-07
TCR signaling	Wikipathways	4	C00001;C00002;C00008;C00009	11 (11)	1.07e-07	4.12e-07
Effects of PIP2 hydrolysis	Wikipathways	4	C00002;C00008;C00080;C00001	11 (12)	1.07e-07	4.12e-07
Hormone-sensitive lipase (HSL)-mediated triacylglycerol hydrolysis	Reactome	4	C00001;C00002;C00008;C00009	11 (11)	1.07e-07	4.12e-07
PI3K events in ERBB2 signaling	Reactome	4	C00001;C00002;C00008;C00009	11 (11)	1.07e-07	4.12e-07
PI-3K cascade	Reactome	4	C00001;C00002;C00008;C00009	11 (11)	1.07e-07	4.12e-07
Interferon alpha/beta signaling	Reactome	4	C00001;C00002;C00008;C00009	11 (11)	1.07e-07	4.12e-07
Oxymorphone Action Pathway	SMPDB	4	C00009;C00002;C00008;C00001	11 (11)	1.07e-07	4.12e-07
Dibucaine Action Pathway	SMPDB	4	C00009;C00002;C00008;C00001	11 (11)	1.07e-07	4.12e-07
PI3K/AKT activation	Reactome	4	C00001;C00002;C00008;C00009	11 (11)	1.07e-07	4.12e-07
sucrose degradation	HumanCyc	4	C00002;C00008;C00080;C00001	11 (12)	1.07e-07	4.12e-07
Alanine_ aspartate and glutamate metabolism - Homo sapiens (human)	KEGG	5	C00158;C00042;C00036;C00026;C00122	28 (28)	1.12e-07	4.25e-07
Methylation	Reactome	5	C00001;C00002;C00003;C00080;C00009	28 (30)	1.12e-07	4.25e-07
Phenylalanine and Tyrosine Metabolism	SMPDB	5	C00011;C00122;C00002;C00026;C00001	28 (28)	1.12e-07	4.25e-07
Glucose-6-phosphate dehydrogenase deficiency	SMPDB	5	C00011;C00009;C00002;C00008;C00001	28 (28)	1.12e-07	4.25e-07
Ribose-5-phosphate isomerase deficiency	SMPDB	5	C00011;C00009;C00002;C00008;C00001	28 (28)	1.12e-07	4.25e-07
Transaldolase deficiency	SMPDB	5	C00011;C00009;C00002;C00008;C00001	28 (28)	1.12e-07	4.25e-07
Phenylketonuria	SMPDB	5	C00011;C00122;C00002;C00026;C00001	28 (28)	1.12e-07	4.25e-07
Selenoamino Acid Metabolism	SMPDB	5	C00009;C00002;C00003;C00008;C00001	28 (28)	1.12e-07	4.25e-07
Tyrosinemia Type 3 (TYRO3)	SMPDB	5	C00011;C00122;C00002;C00026;C00001	28 (28)	1.12e-07	4.25e-07
Tyrosinemia Type 2 (or Richner-Hanhart syndrome)	SMPDB	5	C00011;C00122;C00002;C00026;C00001	28 (28)	1.12e-07	4.25e-07
Pentose Phosphate Pathway	SMPDB	5	C00011;C00009;C00002;C00008;C00001	28 (28)	1.12e-07	4.25e-07
Pyrimidine metabolism	Reactome	6	C00011;C00008;C00009;C00002;C00001;C00080	56 (57)	1.18e-07	4.48e-07
Inositol phosphate metabolism	Reactome	5	C00001;C00002;C00003;C00008;C00009	29 (37)	1.35e-07	5.1e-07
Antigen processing-Cross presentation	Reactome	5	C00001;C00002;C00080;C00008;C00009	29 (29)	1.35e-07	5.1e-07
Iron uptake and transport	Wikipathways	5	C00001;C00002;C00008;C00080;C00009	29 (31)	1.35e-07	5.1e-07
Inositol phosphate metabolism	Wikipathways	5	C00001;C00002;C00003;C00008;C00009	29 (35)	1.35e-07	5.1e-07
Serotonin clearance from the synaptic cleft	Reactome	4	C00004;C00003;C00080;C00001	12 (12)	1.61e-07	5.92e-07
D-glucuronate degradation	HumanCyc	4	C00011;C00004;C00003;C00080	12 (13)	1.61e-07	5.92e-07
PI3K Cascade	Reactome	4	C00001;C00002;C00008;C00009	12 (12)	1.61e-07	5.92e-07
IRS-mediated signalling	Reactome	4	C00001;C00002;C00008;C00009	12 (12)	1.61e-07	5.92e-07
IRS-related events	Reactome	4	C00001;C00002;C00008;C00009	12 (12)	1.61e-07	5.92e-07
Insulin receptor signalling cascade	Reactome	4	C00001;C00002;C00008;C00009	12 (12)	1.61e-07	5.92e-07
Role of LAT2/NTAL/LAB on calcium mobilization	Reactome	4	C00001;C00002;C00008;C00009	12 (12)	1.61e-07	5.92e-07
Beta Oxidation of Very Long Chain Fatty Acids	SMPDB	4	C00024;C00010;C00002;C00008	12 (14)	1.61e-07	5.92e-07
Adrenoleukodystrophy_ X-linked	SMPDB	4	C00024;C00010;C00002;C00008	12 (14)	1.61e-07	5.92e-07
Carnitine-acylcarnitine translocase deficiency	SMPDB	4	C00024;C00010;C00002;C00008	12 (14)	1.61e-07	5.92e-07
IRS-related events triggered by IGF1R	Reactome	4	C00001;C00002;C00008;C00009	12 (12)	1.61e-07	5.92e-07
IGF1R signaling cascade	Reactome	4	C00001;C00002;C00008;C00009	12 (12)	1.61e-07	5.92e-07
Signaling by Type 1 Insulin-like Growth Factor 1 Receptor (IGF1R)	Reactome	4	C00001;C00002;C00008;C00009	12 (12)	1.61e-07	5.92e-07
methionine degradation	HumanCyc	4	C00001;C00002;C00080;C00009	12 (12)	1.61e-07	5.92e-07
Vitamin D3 (cholecalciferol) metabolism	EHMN	4	C00004;C00003;C00080;C00001	12 (12)	1.61e-07	5.92e-07
Respiratory electron transport	Reactome	4	C00004;C00003;C00080;C00001	12 (14)	1.61e-07	5.92e-07
Platelet Aggregation (Plug Formation)	Reactome	4	C00001;C00002;C00008;C00009	12 (12)	1.61e-07	5.92e-07
Effects of PIP2 hydrolysis	Reactome	4	C00002;C00008;C00080;C00001	12 (12)	1.61e-07	5.92e-07
Hexose transport	Wikipathways	4	C00001;C00002;C00008;C00009	12 (12)	1.61e-07	5.92e-07
spermine and spermidine degradation I	HumanCyc	4	C00010;C00024;C00080;C00001	12 (13)	1.61e-07	5.92e-07
ABC-family proteins mediated transport	Reactome	4	C00001;C00002;C00008;C00009	12 (15)	1.61e-07	5.92e-07
Synthesis of IP3 and IP4 in the cytosol	Reactome	4	C00001;C00002;C00008;C00009	12 (13)	1.61e-07	5.92e-07
Inositol Metabolism	SMPDB	5	C00009;C00002;C00003;C00008;C00001	30 (30)	1.62e-07	5.95e-07
GPCR downstream signaling	Wikipathways	7	C00008;C00009;C00002;C00026;C00001;C00080;C00042	101 (121)	1.79e-07	6.59e-07
Biological oxidations	Reactome	9	C00010;C00008;C00009;C00024;C00004;C00002;C00003;C00001;C00080	220 (278)	1.84e-07	6.77e-07
Vitamin A Deficiency	SMPDB	5	C00010;C00004;C00024;C00003;C00001	31 (31)	1.92e-07	7.04e-07
Retinol Metabolism	SMPDB	5	C00010;C00004;C00024;C00003;C00001	31 (31)	1.92e-07	7.04e-07
Purine salvage	Reactome	5	C00001;C00002;C00080;C00008;C00009	31 (32)	1.92e-07	7.04e-07
Bile Acid Biosynthesis	SMPDB	6	C00010;C00008;C00004;C00002;C00003;C00001	61 (61)	1.99e-07	7.25e-07
27-Hydroxylase Deficiency	SMPDB	6	C00010;C00008;C00004;C00002;C00003;C00001	61 (61)	1.99e-07	7.25e-07
Zellweger Syndrome	SMPDB	6	C00010;C00008;C00004;C00002;C00003;C00001	61 (61)	1.99e-07	7.25e-07
Familial Hypercholanemia (FHCA)	SMPDB	6	C00010;C00008;C00004;C00002;C00003;C00001	61 (61)	1.99e-07	7.25e-07
Congenital Bile Acid Synthesis Defect Type III	SMPDB	6	C00010;C00008;C00004;C00002;C00003;C00001	61 (61)	1.99e-07	7.25e-07
Congenital Bile Acid Synthesis Defect Type II	SMPDB	6	C00010;C00008;C00004;C00002;C00003;C00001	61 (61)	1.99e-07	7.25e-07
Cerebrotendinous Xanthomatosis (CTX)	SMPDB	6	C00010;C00008;C00004;C00002;C00003;C00001	61 (61)	1.99e-07	7.25e-07
Platelet activation_ signaling and aggregation	Reactome	5	C00001;C00002;C00080;C00008;C00009	32 (32)	2.27e-07	8.26e-07
estradiol biosynthesis I	HumanCyc	4	C00004;C00003;C00080;C00001	13 (13)	2.31e-07	8.3e-07
Collagen formation	Reactome	4	C00011;C00042;C00026;C00001	13 (13)	2.31e-07	8.3e-07
Synthesis of PIPs at the early endosome membrane	Reactome	4	C00001;C00002;C00008;C00009	13 (13)	2.31e-07	8.3e-07
CDP-diacylglycerol biosynthesis	HumanCyc	4	C00010;C00002;C00008;C00080	13 (19)	2.31e-07	8.3e-07
Heroin Action Pathway	SMPDB	4	C00009;C00002;C00008;C00001	13 (13)	2.31e-07	8.3e-07
Lamivudine Metabolism Pathway	SMPDB	4	C00009;C00002;C00008;C00001	13 (13)	2.31e-07	8.3e-07
histamine degradation	HumanCyc	4	C00004;C00003;C00080;C00001	13 (13)	2.31e-07	8.3e-07
Coenzyme A biosynthesis	Reactome	4	C00011;C00010;C00002;C00008	13 (13)	2.31e-07	8.3e-07
Glucocorticoid biosynthesis	Reactome	4	C00004;C00003;C00080;C00001	13 (14)	2.31e-07	8.3e-07
Hexose transport	Reactome	4	C00001;C00002;C00008;C00009	13 (13)	2.31e-07	8.3e-07
folate polyglutamylation	HumanCyc	4	C00001;C00002;C00008;C00009	13 (13)	2.31e-07	8.3e-07
Signaling by SCF-KIT	Reactome	4	C00001;C00002;C00008;C00009	13 (13)	2.31e-07	8.3e-07
Glycosphingolipid metabolism	Reactome	5	C00004;C00002;C00003;C00008;C00001	33 (35)	2.67e-07	9.57e-07
GPCR downstream signaling	Reactome	7	C00008;C00009;C00002;C00026;C00001;C00080;C00042	107 (126)	2.67e-07	9.57e-07
serotonin and melatonin biosynthesis	HumanCyc	4	C00011;C00010;C00024;C00080	14 (15)	3.23e-07	1.14e-06
Synthesis of PIPs at the Golgi membrane	Reactome	4	C00001;C00002;C00008;C00009	14 (14)	3.23e-07	1.14e-06
Axon guidance	Reactome	4	C00001;C00002;C00008;C00009	14 (14)	3.23e-07	1.14e-06
citrulline-nitric oxide cycle	HumanCyc	4	C00001;C00002;C00080;C00122	14 (14)	3.23e-07	1.14e-06
glutathione-mediated detoxification	HumanCyc	4	C00010;C00024;C00080;C00001	14 (14)	3.23e-07	1.14e-06
pyrimidine ribonucleosides degradation	HumanCyc	4	C00011;C00001;C00080;C00009	14 (14)	3.23e-07	1.14e-06
Mineralocorticoid biosynthesis	Reactome	4	C00004;C00003;C00080;C00001	14 (15)	3.23e-07	1.14e-06
HIV Life Cycle	Reactome	4	C00010;C00002;C00008;C00009	14 (14)	3.23e-07	1.14e-06
PI3K/AKT Signaling in Cancer	Reactome	4	C00001;C00002;C00008;C00009	14 (22)	3.23e-07	1.14e-06
Histidine catabolism	Reactome	4	C00011;C00003;C00080;C00001	14 (14)	3.23e-07	1.14e-06
Interferon Signaling	Reactome	4	C00001;C00002;C00008;C00009	14 (15)	3.23e-07	1.14e-06
androgen biosynthesis	HumanCyc	4	C00004;C00003;C00080;C00001	14 (15)	3.23e-07	1.14e-06
Signaling by ERBB4	Reactome	4	C00001;C00002;C00008;C00009	14 (15)	3.23e-07	1.14e-06
Oxygen-dependent asparagine hydroxylation of Hypoxia-inducible Factor Alpha	Reactome	3	C00042;C00011;C00026	4 (4)	3.39e-07	1.17e-06
Oxygen-dependent proline hydroxylation of Hypoxia-inducible Factor Alpha	Reactome	3	C00042;C00011;C00026	4 (4)	3.39e-07	1.17e-06
Regulation of Hypoxia-inducible Factor (HIF) by oxygen	Reactome	3	C00042;C00011;C00026	4 (4)	3.39e-07	1.17e-06
Cellular response to hypoxia	Reactome	3	C00042;C00011;C00026	4 (4)	3.39e-07	1.17e-06
Chaperonin-mediated protein folding	Reactome	3	C00002;C00008;C00009	4 (4)	3.39e-07	1.17e-06
Cooperation of Prefoldin and TriC/CCT in actin and tubulin folding	Reactome	3	C00002;C00008;C00009	4 (4)	3.39e-07	1.17e-06
Striated Muscle Contraction	Reactome	3	C00002;C00008;C00009	4 (4)	3.39e-07	1.17e-06
Muscle contraction	Reactome	3	C00002;C00008;C00009	4 (4)	3.39e-07	1.17e-06
CTLA4 inhibitory signaling	Reactome	3	C00002;C00008;C00009	4 (4)	3.39e-07	1.17e-06
Ribosomal scanning and start codon recognition	Reactome	3	C00002;C00008;C00009	4 (5)	3.39e-07	1.17e-06
Formation of tubulin folding intermediates by CCT/TriC	Reactome	3	C00002;C00008;C00009	4 (4)	3.39e-07	1.17e-06
Smooth Muscle Contraction	Reactome	3	C00002;C00008;C00009	4 (4)	3.39e-07	1.17e-06
Endosomal Sorting Complex Required For Transport (ESCRT)	Reactome	3	C00002;C00008;C00009	4 (4)	3.39e-07	1.17e-06
APC-C-mediated degradation of cell cycle proteins	Wikipathways	3	C00002;C00008;C00001	4 (4)	3.39e-07	1.17e-06
Protein folding	Wikipathways	3	C00002;C00008;C00009	4 (4)	3.39e-07	1.17e-06
APC/C-mediated degradation of cell cycle proteins	Reactome	3	C00002;C00008;C00001	4 (4)	3.39e-07	1.17e-06
Regulation of mitotic cell cycle	Reactome	3	C00002;C00008;C00001	4 (4)	3.39e-07	1.17e-06
Muscle contraction	Wikipathways	3	C00002;C00008;C00009	4 (4)	3.39e-07	1.17e-06
Regulation of Hypoxia-inducible Factor (HIF) by Oxygen	Wikipathways	3	C00042;C00011;C00026	4 (4)	3.39e-07	1.17e-06
Downregulation of SMAD2/3:SMAD4 transcriptional activity	Reactome	3	C00001;C00003;C00009	4 (4)	3.39e-07	1.17e-06
Protein folding	Reactome	3	C00002;C00008;C00009	4 (4)	3.39e-07	1.17e-06
RNA Polymerase I Promoter Clearance	Reactome	3	C00024;C00010;C00002	4 (4)	3.39e-07	1.17e-06
Cytosolic sulfonation of small molecules	Reactome	5	C00001;C00002;C00080;C00008;C00009	35 (44)	3.63e-07	1.25e-06
Metabolism of porphyrins	Reactome	5	C00011;C00091;C00010;C00080;C00001	35 (37)	3.63e-07	1.25e-06
Class I MHC mediated antigen processing & presentation	Reactome	5	C00001;C00002;C00080;C00008;C00009	35 (35)	3.63e-07	1.25e-06
Metabolism of porphyrins	Wikipathways	5	C00011;C00010;C00091;C00080;C00001	35 (37)	3.63e-07	1.25e-06
Synthesis of 15-eicosatetraenoic acid derivatives	Reactome	4	C00004;C00003;C00080;C00001	15 (16)	4.39e-07	1.5e-06
Synthesis of PIPs at the plasma membrane	Reactome	4	C00001;C00002;C00008;C00009	15 (15)	4.39e-07	1.5e-06
Tolerance by Mtb to nitric oxide produced by macrophages	Reactome	4	C00004;C00003;C00080;C00001	15 (21)	4.39e-07	1.5e-06
Serotonin and melatonin biosynthesis	Reactome	4	C00011;C00010;C00024;C00080	15 (15)	4.39e-07	1.5e-06
RA biosynthesis pathway	Reactome	4	C00004;C00003;C00080;C00001	15 (16)	4.39e-07	1.5e-06
Signaling by EGFR	Wikipathways	4	C00001;C00002;C00008;C00009	15 (22)	4.39e-07	1.5e-06
Vitamin B5 (pantothenate) metabolism	Reactome	4	C00011;C00010;C00002;C00008	15 (15)	4.39e-07	1.5e-06
serotonin degradation	HumanCyc	4	C00004;C00003;C00080;C00001	15 (20)	4.39e-07	1.5e-06
Phase 1 - Functionalization of compounds	Wikipathways	7	C00010;C00002;C00004;C00024;C00003;C00001;C00080	115 (137)	4.4e-07	1.5e-06
Amine-derived hormones	Reactome	5	C00011;C00010;C00024;C00080;C00001	37 (38)	4.85e-07	1.66e-06
Sphingolipid Metabolism	SMPDB	5	C00011;C00009;C00002;C00008;C00001	38 (39)	5.57e-07	1.89e-06
Gaucher Disease	SMPDB	5	C00011;C00009;C00002;C00008;C00001	38 (39)	5.57e-07	1.89e-06
Globoid Cell Leukodystrophy	SMPDB	5	C00011;C00009;C00002;C00008;C00001	38 (39)	5.57e-07	1.89e-06
Metachromatic Leukodystrophy (MLD)	SMPDB	5	C00011;C00009;C00002;C00008;C00001	38 (39)	5.57e-07	1.89e-06
Fabry disease	SMPDB	5	C00011;C00009;C00002;C00008;C00001	38 (39)	5.57e-07	1.89e-06
Krabbe disease	SMPDB	5	C00011;C00009;C00002;C00008;C00001	38 (39)	5.57e-07	1.89e-06
Selenoamino acid metabolism	EHMN	5	C00001;C00002;C00008;C00080;C00009	38 (38)	5.57e-07	1.89e-06
Pyrimidine catabolism	Reactome	5	C00011;C00001;C00008;C00080;C00009	38 (39)	5.57e-07	1.89e-06
Morphine Action Pathway	SMPDB	4	C00009;C00002;C00008;C00001	16 (16)	5.84e-07	1.96e-06
<i>S</i>-methyl-5-thio-&alpha;-D-ribose 1-phosphate degradation	HumanCyc	4	C00001;C00026;C00080;C00009	16 (16)	5.84e-07	1.96e-06
Ca2+ pathway	Reactome	4	C00001;C00002;C00008;C00009	16 (16)	5.84e-07	1.96e-06
Downstream signaling events of B Cell Receptor (BCR)	Reactome	4	C00001;C00002;C00008;C00009	16 (16)	5.84e-07	1.96e-06
Synthesis of bile acids and bile salts via 27-hydroxycholesterol	Reactome	4	C00004;C00003;C00080;C00001	16 (18)	5.84e-07	1.96e-06
HDL-mediated lipid transport	Reactome	4	C00001;C00002;C00008;C00009	16 (16)	5.84e-07	1.96e-06
Fc epsilon receptor (FCERI) signaling	Wikipathways	4	C00001;C00002;C00008;C00009	16 (16)	5.84e-07	1.96e-06
(S)-reticuline biosynthesis	HumanCyc	4	C00011;C00026;C00080;C00001	16 (16)	5.84e-07	1.96e-06
Hereditary Coproporphyria (HCP)	SMPDB	5	C00091;C00011;C00004;C00003;C00001	39 (39)	6.37e-07	2.13e-06
Porphyria Variegata (PV)	SMPDB	5	C00091;C00011;C00004;C00003;C00001	39 (39)	6.37e-07	2.13e-06
Congenital Erythropoietic Porphyria (CEP) or Gunther Disease	SMPDB	5	C00091;C00011;C00004;C00003;C00001	39 (39)	6.37e-07	2.13e-06
Acute Intermittent Porphyria	SMPDB	5	C00091;C00011;C00004;C00003;C00001	39 (39)	6.37e-07	2.13e-06
Porphyrin Metabolism	SMPDB	5	C00091;C00011;C00004;C00003;C00001	39 (39)	6.37e-07	2.13e-06
Synthesis and interconversion of nucleotide di- and triphosphates	Reactome	5	C00009;C00002;C00008;C00080;C00001	39 (39)	6.37e-07	2.13e-06
sphingosine and sphingosine-1-phosphate metabolism	HumanCyc	5	C00001;C00002;C00008;C00080;C00009	40 (59)	7.26e-07	2.42e-06
Androgen biosynthesis	Reactome	4	C00004;C00003;C00080;C00001	17 (17)	7.61e-07	2.52e-06
dopamine degradation	HumanCyc	4	C00004;C00003;C00080;C00001	17 (17)	7.61e-07	2.52e-06
PI Metabolism	Reactome	4	C00009;C00002;C00008;C00001	17 (17)	7.61e-07	2.52e-06
Lidocaine (Local Anaesthetic) Metabolism Pathway	SMPDB	4	C00004;C00003;C00080;C00001	17 (17)	7.61e-07	2.52e-06
cysteine biosynthesis	HumanCyc	4	C00001;C00002;C00080;C00009	17 (17)	7.61e-07	2.52e-06
Developmental Biology	Reactome	4	C00001;C00002;C00008;C00009	17 (18)	7.61e-07	2.52e-06
beta-catenin independent WNT signaling	Reactome	4	C00001;C00002;C00008;C00009	17 (17)	7.61e-07	2.52e-06
Signaling by the B Cell Receptor (BCR)	Reactome	4	C00001;C00002;C00008;C00009	17 (17)	7.61e-07	2.52e-06
Fcgamma receptor (FCGR) dependent phagocytosis	Wikipathways	4	C00001;C00002;C00008;C00009	17 (17)	7.61e-07	2.52e-06
PI Metabolism	Wikipathways	4	C00001;C00002;C00008;C00009	17 (17)	7.61e-07	2.52e-06
Pyrimidine metabolism	EHMN	6	C00011;C00008;C00009;C00002;C00001;C00080	77 (77)	8.15e-07	2.67e-06
Phase 1 - Functionalization of compounds	Reactome	7	C00010;C00024;C00004;C00002;C00003;C00001;C00080	126 (151)	8.23e-07	2.67e-06
Defective CYP27A1 causes Cerebrotendinous xanthomatosis (CTX)	Reactome	7	C00010;C00024;C00004;C00002;C00003;C00001;C00080	126 (151)	8.23e-07	2.67e-06
Defective CYP1B1 causes Glaucoma	Reactome	7	C00010;C00024;C00004;C00002;C00003;C00001;C00080	126 (151)	8.23e-07	2.67e-06
Defective CYP4F22 causes Ichthyosis_ congenital_ autosomal recessive 5 (ARCI5)	Reactome	7	C00010;C00024;C00004;C00002;C00003;C00001;C00080	126 (151)	8.23e-07	2.67e-06
Defective CYP11B2 causes Corticosterone methyloxidase 1 deficiency (CMO-1 deficiency)	Reactome	7	C00010;C00024;C00004;C00002;C00003;C00001;C00080	126 (151)	8.23e-07	2.67e-06
Defective CYP24A1 causes Hypercalcemia_ infantile (HCAI)	Reactome	7	C00010;C00024;C00004;C00002;C00003;C00001;C00080	126 (151)	8.23e-07	2.67e-06
Defective CYP2U1 causes Spastic paraplegia 56_ autosomal recessive (SPG56)	Reactome	7	C00010;C00024;C00004;C00002;C00003;C00001;C00080	126 (151)	8.23e-07	2.67e-06
Defective MAOA causes Brunner syndrome (BRUNS)	Reactome	7	C00010;C00024;C00004;C00002;C00003;C00001;C00080	126 (151)	8.23e-07	2.67e-06
Defective CYP7B1 causes Spastic paraplegia 5A_ autosomal recessive (SPG5A) and Congenital bile acid synthesis defect 3 (CBAS3)	Reactome	7	C00010;C00024;C00004;C00002;C00003;C00001;C00080	126 (151)	8.23e-07	2.67e-06
Defective CYP21A2 causes Adrenal hyperplasia 3 (AH3)	Reactome	7	C00010;C00024;C00004;C00002;C00003;C00001;C00080	126 (151)	8.23e-07	2.67e-06
Defective CYP11A1 causes Adrenal insufficiency_ congenital_ with 46_XY sex reversal (AICSR)	Reactome	7	C00010;C00024;C00004;C00002;C00003;C00001;C00080	126 (151)	8.23e-07	2.67e-06
Defective CYP17A1 causes Adrenal hyperplasia 5 (AH5)	Reactome	7	C00010;C00024;C00004;C00002;C00003;C00001;C00080	126 (151)	8.23e-07	2.67e-06
Defective CYP11B1 causes Adrenal hyperplasia 4 (AH4)	Reactome	7	C00010;C00024;C00004;C00002;C00003;C00001;C00080	126 (151)	8.23e-07	2.67e-06
Defective CYP19A1 causes Aromatase excess syndrome (AEXS)	Reactome	7	C00010;C00024;C00004;C00002;C00003;C00001;C00080	126 (151)	8.23e-07	2.67e-06
Defective CYP26B1 causes Radiohumeral fusions with other skeletal and craniofacial anomalies (RHFCA)	Reactome	7	C00010;C00024;C00004;C00002;C00003;C00001;C00080	126 (151)	8.23e-07	2.67e-06
Defective FMO3 causes Trimethylaminuria (TMAU)	Reactome	7	C00010;C00024;C00004;C00002;C00003;C00001;C00080	126 (151)	8.23e-07	2.67e-06
Defective CYP26C1 causes Focal facial dermal dysplasia 4 (FFDD4)	Reactome	7	C00010;C00024;C00004;C00002;C00003;C00001;C00080	126 (151)	8.23e-07	2.67e-06
Defective CYP27B1 causes Rickets vitamin D-dependent 1A (VDDR1A)	Reactome	7	C00010;C00024;C00004;C00002;C00003;C00001;C00080	126 (151)	8.23e-07	2.67e-06
Defective TBXAS1 causes Ghosal hematodiaphyseal dysplasia (GHDD)	Reactome	7	C00010;C00024;C00004;C00002;C00003;C00001;C00080	126 (151)	8.23e-07	2.67e-06
Defective CYP2R1 causes Rickets vitamin D-dependent 1B (VDDR1B)	Reactome	7	C00010;C00024;C00004;C00002;C00003;C00001;C00080	126 (151)	8.23e-07	2.67e-06
Orphan transporters	Reactome	5	C00001;C00002;C00008;C00080;C00009	41 (43)	8.24e-07	2.67e-06
progesterone biosynthesis	HumanCyc	3	C00004;C00003;C00080	5 (6)	8.44e-07	2.69e-06
Golgi Associated Vesicle Biogenesis	Reactome	3	C00002;C00008;C00009	5 (5)	8.44e-07	2.69e-06
Lysosome Vesicle Biogenesis	Reactome	3	C00002;C00008;C00009	5 (5)	8.44e-07	2.69e-06
Clathrin derived vesicle budding	Reactome	3	C00002;C00008;C00009	5 (5)	8.44e-07	2.69e-06
trans-Golgi Network Vesicle Budding	Reactome	3	C00002;C00008;C00009	5 (5)	8.44e-07	2.69e-06
HDMs demethylate histones	Reactome	3	C00042;C00011;C00026	5 (5)	8.44e-07	2.69e-06
SEMA3A-Plexin repulsion signaling by inhibiting Integrin adhesion	Reactome	3	C00002;C00008;C00009	5 (5)	8.44e-07	2.69e-06
NCAM signaling for neurite out-growth	Reactome	3	C00002;C00008;C00009	5 (5)	8.44e-07	2.69e-06
adenine and adenosine salvage II	HumanCyc	3	C00002;C00080;C00008	5 (5)	8.44e-07	2.69e-06
Negative regulation of FGFR signaling	Reactome	3	C00002;C00008;C00009	5 (5)	8.44e-07	2.69e-06
creatine-phosphate biosynthesis	HumanCyc	3	C00002;C00008;C00080	5 (5)	8.44e-07	2.69e-06
cardiolipin biosynthesis	HumanCyc	3	C00001;C00080;C00009	5 (9)	8.44e-07	2.69e-06
fatty acid elongation -- saturated	HumanCyc	3	C00011;C00080;C00001	5 (5)	8.44e-07	2.69e-06
Cap-dependent Translation Initiation	Reactome	3	C00002;C00008;C00009	5 (6)	8.44e-07	2.69e-06
Eukaryotic Translation Initiation	Reactome	3	C00002;C00008;C00009	5 (6)	8.44e-07	2.69e-06
Eukaryotic Translation Initiation	Wikipathways	3	C00002;C00008;C00009	5 (5)	8.44e-07	2.69e-06
lactate fermentation (reoxidation of cytosolic NADH)	HumanCyc	3	C00004;C00003;C00080	5 (5)	8.44e-07	2.69e-06
NCAM signaling for neurite out-growth	Wikipathways	3	C00002;C00008;C00009	5 (5)	8.44e-07	2.69e-06
adenosine deoxyribonucleotides <i>de novo</i> biosynthesis	HumanCyc	3	C00002;C00008;C00001	5 (5)	8.44e-07	2.69e-06
Reversible Hydration of Carbon Dioxide	Wikipathways	3	C00011;C00080;C00001	5 (5)	8.44e-07	2.69e-06
sorbitol degradation I	HumanCyc	3	C00004;C00003;C00080	5 (5)	8.44e-07	2.69e-06
Gamma-glutamyl-transpeptidase deficiency	SMPDB	4	C00001;C00002;C00008;C00009	18 (18)	9.76e-07	3.08e-06
5-oxoprolinase deficiency	SMPDB	4	C00001;C00002;C00008;C00009	18 (18)	9.76e-07	3.08e-06
Nicotine Metabolism Pathway	SMPDB	4	C00004;C00003;C00080;C00001	18 (22)	9.76e-07	3.08e-06
Gamma-Glutamyltransferase Deficiency	SMPDB	4	C00001;C00002;C00008;C00009	18 (18)	9.76e-07	3.08e-06
Glutathione Metabolism	SMPDB	4	C00001;C00002;C00008;C00009	18 (18)	9.76e-07	3.08e-06
Felbamate Metabolism Pathway	SMPDB	4	C00004;C00003;C00080;C00001	18 (18)	9.76e-07	3.08e-06
Glutathione Synthetase Deficiency	SMPDB	4	C00001;C00002;C00008;C00009	18 (18)	9.76e-07	3.08e-06
5-Oxoprolinuria	SMPDB	4	C00001;C00002;C00008;C00009	18 (18)	9.76e-07	3.08e-06
PLC beta mediated events	Reactome	4	C00009;C00002;C00008;C00001	18 (18)	9.76e-07	3.08e-06
G-protein mediated events	Reactome	4	C00009;C00002;C00008;C00001	18 (18)	9.76e-07	3.08e-06
Lipoprotein metabolism	Reactome	4	C00001;C00002;C00008;C00009	18 (18)	9.76e-07	3.08e-06
&gamma;-glutamyl cycle	HumanCyc	5	C00001;C00002;C00080;C00008;C00009	43 (47)	1.05e-06	3.31e-06
GLUT-1 deficiency syndrome	SMPDB	4	C00009;C00002;C00008;C00001	19 (19)	1.23e-06	3.86e-06
Congenital disorder of glycosylation CDG-IId	SMPDB	4	C00009;C00002;C00008;C00001	19 (19)	1.23e-06	3.86e-06
Carbamazepine Metabolism Pathway	SMPDB	4	C00004;C00003;C00080;C00001	19 (19)	1.23e-06	3.86e-06
Lactose Synthesis	SMPDB	4	C00009;C00002;C00008;C00001	19 (19)	1.23e-06	3.86e-06
Riboflavin Metabolism	SMPDB	4	C00009;C00002;C00008;C00001	19 (19)	1.23e-06	3.86e-06
Cytokine Signaling in Immune system	Reactome	4	C00001;C00002;C00008;C00009	19 (22)	1.23e-06	3.86e-06
superpathway of choline degradation to L-serine	HumanCyc	4	C00004;C00003;C00080;C00001	19 (19)	1.23e-06	3.86e-06
Signaling by GPCR	Reactome	7	C00008;C00009;C00002;C00026;C00001;C00080;C00042	134 (153)	1.25e-06	3.92e-06
Glucuronidation	Reactome	4	C00004;C00003;C00080;C00001	20 (26)	1.54e-06	4.76e-06
noradrenaline and adrenaline degradation	HumanCyc	4	C00004;C00003;C00080;C00001	20 (20)	1.54e-06	4.76e-06
DAP12 signaling	Reactome	4	C00001;C00002;C00008;C00009	20 (20)	1.54e-06	4.76e-06
DAP12 interactions	Reactome	4	C00001;C00002;C00008;C00009	20 (20)	1.54e-06	4.76e-06
Fc epsilon receptor (FCERI) signaling	Reactome	4	C00001;C00002;C00008;C00009	20 (20)	1.54e-06	4.76e-06
Downstream signaling of activated FGFR	Reactome	4	C00001;C00002;C00008;C00009	20 (20)	1.54e-06	4.76e-06
Signaling by FGFR	Reactome	4	C00001;C00002;C00008;C00009	20 (20)	1.54e-06	4.76e-06
Downstream signal transduction	Reactome	4	C00001;C00002;C00008;C00009	20 (20)	1.54e-06	4.76e-06
Signaling by ERBB2	Reactome	4	C00001;C00002;C00008;C00009	20 (20)	1.54e-06	4.76e-06
Acetylcholine Neurotransmitter Release Cycle	Reactome	3	C00010;C00024;C00080	6 (6)	1.68e-06	5.09e-06
ABH3 mediated Reversal of Alkylation Damage	Reactome	3	C00011;C00042;C00026	6 (6)	1.68e-06	5.09e-06
Sema4D mediated inhibition of cell attachment and migration	Reactome	3	C00002;C00008;C00009	6 (6)	1.68e-06	5.09e-06
acetate conversion to acetyl-CoA	HumanCyc	3	C00010;C00024;C00002	6 (6)	1.68e-06	5.09e-06
Sema4D in semaphorin signaling	Reactome	3	C00002;C00008;C00009	6 (6)	1.68e-06	5.09e-06
Astrocytic Glutamate-Glutamine Uptake And Metabolism	Reactome	3	C00002;C00008;C00009	6 (6)	1.68e-06	5.09e-06
Neurotransmitter uptake and Metabolism In Glial Cells	Reactome	3	C00002;C00008;C00009	6 (6)	1.68e-06	5.09e-06
Trafficking of GluR2-containing AMPA receptors	Reactome	3	C00002;C00008;C00009	6 (6)	1.68e-06	5.09e-06
Trafficking of AMPA receptors	Reactome	3	C00002;C00008;C00009	6 (6)	1.68e-06	5.09e-06
Semaphorin interactions	Reactome	3	C00002;C00008;C00009	6 (6)	1.68e-06	5.09e-06
glycerol-3-phosphate shuttle	HumanCyc	3	C00004;C00003;C00080	6 (7)	1.68e-06	5.09e-06
Signaling by Robo receptor	Reactome	3	C00002;C00008;C00009	6 (6)	1.68e-06	5.09e-06
PDE3B signalling	Reactome	3	C00002;C00008;C00001	6 (6)	1.68e-06	5.09e-06
Regulation of Rheb GTPase activity by AMPK	Reactome	3	C00002;C00008;C00009	6 (6)	1.68e-06	5.09e-06
Membrane Trafficking	Wikipathways	3	C00002;C00008;C00009	6 (6)	1.68e-06	5.09e-06
Recycling pathway of L1	Reactome	3	C00002;C00008;C00009	6 (6)	1.68e-06	5.09e-06
Inhibition of HSL	Reactome	3	C00002;C00008;C00001	6 (6)	1.68e-06	5.09e-06
[2Fe-2S] iron-sulfur cluster biosynthesis	HumanCyc	3	C00002;C00008;C00009	6 (6)	1.68e-06	5.09e-06
S-adenosyl-L-methionine biosynthesis	HumanCyc	3	C00001;C00002;C00009	6 (6)	1.68e-06	5.09e-06
Generation of second messenger molecules	Reactome	3	C00002;C00008;C00001	6 (6)	1.68e-06	5.09e-06
ABH2 mediated Reversal of Alkylation Damage	Reactome	3	C00011;C00042;C00026	6 (6)	1.68e-06	5.09e-06
Reversal of Alkylation Damage By DNA Dioxygenases	Reactome	3	C00011;C00042;C00026	6 (6)	1.68e-06	5.09e-06
DNA Damage Reversal	Reactome	3	C00011;C00042;C00026	6 (6)	1.68e-06	5.09e-06
guanosine deoxyribonucleotides <i>de novo</i> biosynthesis	HumanCyc	3	C00002;C00008;C00001	6 (6)	1.68e-06	5.09e-06
Neurotransmitter uptake and Metabolism In Glial Cells	Wikipathways	3	C00002;C00008;C00009	6 (6)	1.68e-06	5.09e-06
Semaphorin interactions	Wikipathways	3	C00002;C00008;C00009	6 (6)	1.68e-06	5.09e-06
Signaling by Robo receptor	Wikipathways	3	C00002;C00008;C00009	6 (6)	1.68e-06	5.09e-06
DNA Damage Reversal	Wikipathways	3	C00011;C00042;C00026	6 (6)	1.68e-06	5.09e-06
The proton buffering model	Reactome	3	C00002;C00008;C00080	6 (6)	1.68e-06	5.09e-06
Translocation of GLUT4 to the Plasma Membrane	Wikipathways	3	C00002;C00008;C00009	6 (6)	1.68e-06	5.09e-06
Translocation of GLUT4 to the plasma membrane	Reactome	3	C00002;C00008;C00009	6 (6)	1.68e-06	5.09e-06
Adaptive Immune System	Reactome	5	C00001;C00002;C00080;C00008;C00009	48 (48)	1.85e-06	5.57e-06
Signaling by EGFR	Reactome	4	C00001;C00002;C00008;C00009	21 (21)	1.89e-06	5.67e-06
Ifosfamide Action Pathway	SMPDB	4	C00004;C00003;C00080;C00001	21 (22)	1.89e-06	5.67e-06
Cyclophosphamide Metabolism Pathway	SMPDB	4	C00004;C00003;C00080;C00001	21 (22)	1.89e-06	5.67e-06
Ifosfamide Metabolism Pathway	SMPDB	4	C00004;C00003;C00080;C00001	21 (22)	1.89e-06	5.67e-06
Signaling by FGFR in disease	Reactome	4	C00001;C00002;C00008;C00009	21 (27)	1.89e-06	5.67e-06
Role of phospholipids in phagocytosis	Reactome	4	C00009;C00002;C00008;C00001	21 (21)	1.89e-06	5.67e-06
Opioid Signalling	Wikipathways	4	C00001;C00002;C00008;C00009	21 (21)	1.89e-06	5.67e-06
Cyclophosphamide Action Pathway	SMPDB	4	C00004;C00003;C00080;C00001	21 (22)	1.89e-06	5.67e-06
Pyrimidine salvage reactions	Reactome	4	C00001;C00002;C00008;C00009	21 (21)	1.89e-06	5.67e-06
Innate Immune System	Reactome	5	C00001;C00002;C00080;C00008;C00009	50 (65)	2.27e-06	6.8e-06
Extracellular matrix organization	Reactome	4	C00011;C00042;C00026;C00001	22 (24)	2.31e-06	6.85e-06
NGF signalling via TRKA from the plasma membrane	Reactome	4	C00001;C00002;C00008;C00009	22 (22)	2.31e-06	6.85e-06
Neurotransmitter Clearance In The Synaptic Cleft	Reactome	4	C00004;C00003;C00080;C00001	22 (22)	2.31e-06	6.85e-06
Sulfate/Sulfite Metabolism	SMPDB	4	C00009;C00002;C00008;C00001	22 (22)	2.31e-06	6.85e-06
Sulfite oxidase deficiency	SMPDB	4	C00009;C00002;C00008;C00001	22 (22)	2.31e-06	6.85e-06
Opioid Signalling	Reactome	4	C00001;C00002;C00008;C00009	22 (22)	2.31e-06	6.85e-06
Neurotransmitter Clearance In The Synaptic Cleft	Wikipathways	4	C00004;C00003;C00080;C00001	22 (22)	2.31e-06	6.85e-06
NAD Biosynthesis II (from tryptophan)	Wikipathways	4	C00011;C00002;C00003;C00001	22 (23)	2.31e-06	6.85e-06
Signaling by Overexpressed Wild-Type EGFR in Cancer	Reactome	4	C00001;C00002;C00008;C00009	22 (25)	2.31e-06	6.85e-06
RNA Polymerase II Transcription Initiation And Promoter Clearance	Reactome	3	C00002;C00008;C00009	7 (7)	2.94e-06	8.57e-06
Membrane Trafficking	Reactome	3	C00002;C00008;C00009	7 (7)	2.94e-06	8.57e-06
RNA Polymerase II Transcription	Reactome	3	C00002;C00008;C00009	7 (7)	2.94e-06	8.57e-06
sulfate activation for sulfonation	HumanCyc	3	C00002;C00008;C00080	7 (7)	2.94e-06	8.57e-06
putrescine biosynthesis II	HumanCyc	3	C00011;C00080;C00001	7 (7)	2.94e-06	8.57e-06
flavin biosynthesis	HumanCyc	3	C00002;C00008;C00080	7 (7)	2.94e-06	8.57e-06
Rapoport-Luebering glycolytic shunt	HumanCyc	3	C00001;C00080;C00009	7 (7)	2.94e-06	8.57e-06
L1CAM interactions	Reactome	3	C00002;C00008;C00009	7 (7)	2.94e-06	8.57e-06
glycerol degradation	HumanCyc	3	C00002;C00008;C00080	7 (8)	2.94e-06	8.57e-06
Venlafaxine Metabolism Pathway	SMPDB	3	C00004;C00003;C00001	7 (7)	2.94e-06	8.57e-06
Levomethadyl Acetate Metabolism Pathway	SMPDB	3	C00004;C00003;C00001	7 (7)	2.94e-06	8.57e-06
Fluoxetine Metabolism Pathway	SMPDB	3	C00004;C00003;C00001	7 (7)	2.94e-06	8.57e-06
mRNA capping	HumanCyc	3	C00001;C00080;C00009	7 (7)	2.94e-06	8.57e-06
phospho-PLA2 pathway	Reactome	3	C00002;C00008;C00001	7 (7)	2.94e-06	8.57e-06
inositol pyrophosphates biosynthesis	HumanCyc	3	C00002;C00080;C00008	7 (10)	2.94e-06	8.57e-06
NAD salvage	HumanCyc	3	C00002;C00003;C00080	7 (7)	2.94e-06	8.57e-06
oleate biosynthesis	HumanCyc	3	C00010;C00080;C00001	7 (7)	2.94e-06	8.57e-06
GDP-L-fucose biosynthesis II (from L-fucose)	HumanCyc	3	C00002;C00008;C00080	7 (8)	2.94e-06	8.57e-06
RNA Polymerase II Transcription	Wikipathways	3	C00002;C00008;C00009	7 (7)	2.94e-06	8.57e-06
L1CAM interactions	Wikipathways	3	C00002;C00008;C00009	7 (7)	2.94e-06	8.57e-06
Transport and synthesis of PAPS	Reactome	3	C00002;C00008;C00080	7 (7)	2.94e-06	8.57e-06
Transcription of the HIV genome	Reactome	3	C00002;C00008;C00009	7 (7)	2.94e-06	8.57e-06
Signaling by EGFRvIII in Cancer	Reactome	4	C00001;C00002;C00008;C00009	24 (26)	3.33e-06	9.68e-06
Fcgamma receptor (FCGR) dependent phagocytosis	Reactome	4	C00001;C00002;C00008;C00009	24 (24)	3.33e-06	9.68e-06
Signaling by PDGF	Reactome	4	C00001;C00002;C00008;C00009	24 (24)	3.33e-06	9.68e-06
Tetrahydrobiopterin (BH4) synthesis_ recycling_ salvage and regulation	Reactome	4	C00002;C00080;C00008;C00001	24 (27)	3.33e-06	9.68e-06
Signalling by NGF	Reactome	4	C00001;C00002;C00008;C00009	25 (25)	3.95e-06	1.15e-05
Response of Mtb to phagocytosis	Reactome	4	C00004;C00003;C00080;C00001	25 (34)	3.95e-06	1.15e-05
Pyrimidine Metabolism	SMPDB	5	C00011;C00009;C00002;C00008;C00001	57 (57)	4.4e-06	1.27e-05
UMP Synthase Deiciency (Orotic Aciduria)	SMPDB	5	C00011;C00009;C00002;C00008;C00001	57 (57)	4.4e-06	1.27e-05
MNGIE (Mitochondrial Neurogastrointestinal Encephalopathy)	SMPDB	5	C00011;C00009;C00002;C00008;C00001	57 (57)	4.4e-06	1.27e-05
Beta Ureidopropionase Deficiency	SMPDB	5	C00011;C00009;C00002;C00008;C00001	57 (57)	4.4e-06	1.27e-05
Dihydropyrimidinase Deficiency	SMPDB	5	C00011;C00009;C00002;C00008;C00001	57 (57)	4.4e-06	1.27e-05
VEGFA-VEGFR2 Pathway	Reactome	4	C00002;C00080;C00008;C00001	26 (26)	4.66e-06	1.32e-05
Signaling by VEGF	Reactome	4	C00002;C00080;C00008;C00001	26 (26)	4.66e-06	1.32e-05
pyrimidine ribonucleosides degradation	HumanCyc	3	C00001;C00080;C00009	8 (8)	4.69e-06	1.32e-05
Glutamate Binding_ Activation of AMPA Receptors and Synaptic Plasticity	Reactome	3	C00002;C00008;C00009	8 (8)	4.69e-06	1.32e-05
RNA Polymerase I Transcription	Reactome	3	C00010;C00024;C00002	8 (8)	4.69e-06	1.32e-05
allopregnanolone biosynthesis	HumanCyc	3	C00004;C00003;C00080	8 (8)	4.69e-06	1.32e-05
Netrin-1 signaling	Reactome	3	C00002;C00008;C00001	8 (8)	4.69e-06	1.32e-05
Cell redox homeostasis	Reactome	3	C00004;C00003;C00080	8 (8)	4.69e-06	1.32e-05
methylglyoxal degradation III	HumanCyc	3	C00004;C00003;C00080	8 (8)	4.69e-06	1.32e-05
Collecting duct acid secretion - Homo sapiens (human)	KEGG	3	C00011;C00080;C00001	8 (8)	4.69e-06	1.32e-05
Gemcitabine Action Pathway	SMPDB	3	C00002;C00008;C00001	8 (8)	4.69e-06	1.32e-05
Gemcitabine Metabolism Pathway	SMPDB	3	C00002;C00008;C00001	8 (8)	4.69e-06	1.32e-05
eumelanin biosynthesis	HumanCyc	3	C00011;C00080;C00001	8 (9)	4.69e-06	1.32e-05
1D-<i>myo</i>-inositol hexakisphosphate biosynthesis V (from Ins(1_3_4)P3)	HumanCyc	3	C00002;C00008;C00080	8 (8)	4.69e-06	1.32e-05
Uptake of Carbon Dioxide and Release of Oxygen by Erythrocytes	Wikipathways	3	C00011;C00080;C00001	8 (8)	4.69e-06	1.32e-05
Costimulation by the CD28 family	Reactome	3	C00002;C00008;C00009	8 (8)	4.69e-06	1.32e-05
Erythrocytes take up carbon dioxide and release oxygen	Reactome	3	C00011;C00080;C00001	8 (8)	4.69e-06	1.32e-05
Methadone Metabolism Pathway	SMPDB	3	C00004;C00003;C00001	8 (8)	4.69e-06	1.32e-05
O2/CO2 exchange in erythrocytes	Reactome	3	C00011;C00080;C00001	8 (8)	4.69e-06	1.32e-05
Netrin-1 signaling	Wikipathways	3	C00002;C00008;C00001	8 (8)	4.69e-06	1.32e-05
Costimulation by the CD28 family	Wikipathways	3	C00002;C00008;C00009	8 (8)	4.69e-06	1.32e-05
Uptake of Oxygen and Release of Carbon Dioxide by Erythrocytes	Wikipathways	3	C00011;C00080;C00001	8 (8)	4.69e-06	1.32e-05
mitochondrial fatty acid beta-oxidation of unsaturated fatty acids	Reactome	3	C00004;C00003;C00080	8 (11)	4.69e-06	1.32e-05
Mitochondrial Uncoupling Proteins	Reactome	3	C00002;C00008;C00080	8 (8)	4.69e-06	1.32e-05
Oxidation by Cytochrome P450	Wikipathways	3	C00004;C00003;C00001	8 (8)	4.69e-06	1.32e-05
Influenza Life Cycle	Reactome	3	C00002;C00080;C00009	8 (9)	4.69e-06	1.32e-05
Influenza Infection	Reactome	3	C00002;C00080;C00009	8 (10)	4.69e-06	1.32e-05
Erythrocytes take up oxygen and release carbon dioxide	Reactome	3	C00011;C00080;C00001	8 (8)	4.69e-06	1.32e-05
Signaling by Ligand-Responsive EGFR Variants in Cancer	Reactome	4	C00001;C00002;C00008;C00009	27 (34)	5.45e-06	1.54e-05
Signaling by EGFR in Cancer	Reactome	4	C00001;C00002;C00008;C00009	27 (34)	5.45e-06	1.54e-05
Latent infection of Homo sapiens with Mycobacterium tuberculosis	Wikipathways	4	C00004;C00003;C00080;C00001	28 (40)	6.34e-06	1.79e-05
Lipid digestion_ mobilization_ and transport	Wikipathways	4	C00001;C00002;C00008;C00009	28 (29)	6.34e-06	1.79e-05
Hemostasis	Reactome	5	C00001;C00002;C00080;C00008;C00009	62 (63)	6.7e-06	1.89e-05
phosphatidylcholine biosynthesis	HumanCyc	3	C00002;C00008;C00080	9 (12)	7.01e-06	1.94e-05
purine deoxyribonucleosides degradation	HumanCyc	3	C00001;C00080;C00009	9 (10)	7.01e-06	1.94e-05
UDP-<i>N</i>-acetyl-D-glucosamine biosynthesis II	HumanCyc	3	C00010;C00024;C00080	9 (11)	7.01e-06	1.94e-05
&gamma;-linolenate biosynthesis	HumanCyc	3	C00010;C00002;C00001	9 (9)	7.01e-06	1.94e-05
Artemether Metabolism Pathway	SMPDB	3	C00004;C00003;C00001	9 (9)	7.01e-06	1.94e-05
7-(3-amino-3-carboxypropyl)-wyosine biosynthesis	HumanCyc	3	C00011;C00080;C00001	9 (9)	7.01e-06	1.94e-05
wybutosine biosynthesis	HumanCyc	3	C00011;C00080;C00001	9 (9)	7.01e-06	1.94e-05
phosphatidylethanolamine biosynthesis II	HumanCyc	3	C00002;C00008;C00080	9 (12)	7.01e-06	1.94e-05
Teniposide Metabolism Pathway	SMPDB	3	C00004;C00003;C00001	9 (9)	7.01e-06	1.94e-05
Collagen biosynthesis and modifying enzymes	Reactome	3	C00011;C00042;C00026	9 (9)	7.01e-06	1.94e-05
pentose phosphate pathway (oxidative branch)	HumanCyc	3	C00011;C00080;C00001	9 (9)	7.01e-06	1.94e-05
Signaling by FGFR	Wikipathways	3	C00002;C00008;C00009	9 (15)	7.01e-06	1.94e-05
Collagen biosynthesis and modifying enzymes	Wikipathways	3	C00011;C00042;C00026	9 (9)	7.01e-06	1.94e-05
pyrimidine deoxyribonucleosides degradation	HumanCyc	3	C00001;C00080;C00009	9 (10)	7.01e-06	1.94e-05
Teniposide Action Pathway	SMPDB	3	C00004;C00003;C00001	9 (9)	7.01e-06	1.94e-05
RNA Polymerase I_ RNA Polymerase III_ and Mitochondrial Transcription	Reactome	3	C00010;C00024;C00002	9 (9)	7.01e-06	1.94e-05
Acetylcholine regulates insulin secretion	Reactome	3	C00002;C00008;C00001	9 (9)	7.01e-06	1.94e-05
Calmodulin induced events	Reactome	3	C00002;C00008;C00001	9 (9)	7.01e-06	1.94e-05
CaM pathway	Reactome	3	C00002;C00008;C00001	9 (9)	7.01e-06	1.94e-05
p75 NTR receptor-mediated signalling	Reactome	3	C00002;C00008;C00001	9 (9)	7.01e-06	1.94e-05
Latent infection of Homo sapiens with Mycobacterium tuberculosis	Reactome	4	C00004;C00003;C00080;C00001	29 (39)	7.33e-06	2.03e-05
Transport of glucose and other sugars_ bile salts and organic acids_ metal ions and amine compounds	Wikipathways	4	C00158;C00042;C00026;C00080	29 (29)	7.33e-06	2.03e-05
Integration of energy metabolism	Wikipathways	4	C00001;C00002;C00008;C00009	29 (31)	7.33e-06	2.03e-05
Glutathione synthesis and recycling	Reactome	4	C00001;C00002;C00008;C00009	30 (31)	8.44e-06	2.33e-05
Integration of energy metabolism	Reactome	4	C00001;C00002;C00008;C00009	30 (31)	8.44e-06	2.33e-05
superpathway of pyrimidine deoxyribonucleoside salvage	HumanCyc	4	C00002;C00080;C00008;C00001	31 (31)	9.66e-06	2.66e-05
Pyruvate metabolism - Homo sapiens (human)	KEGG	4	C00042;C00024;C00036;C00122	31 (31)	9.66e-06	2.66e-05
pyrimidine deoxyribonucleosides salvage	HumanCyc	4	C00002;C00080;C00008;C00001	31 (31)	9.66e-06	2.66e-05
Metabolism of nitric oxide	Wikipathways	4	C00002;C00008;C00080;C00001	31 (35)	9.66e-06	2.66e-05
Lipid digestion_ mobilization_ and transport	Reactome	4	C00001;C00002;C00008;C00009	31 (32)	9.66e-06	2.66e-05
Class A/1 (Rhodopsin-like receptors)	Reactome	5	C00008;C00042;C00002;C00026;C00080	67 (74)	9.86e-06	2.71e-05
Glycogen breakdown (glycogenolysis)	Reactome	3	C00002;C00008;C00009	10 (10)	9.98e-06	2.72e-05
Galactose catabolism	Reactome	3	C00002;C00003;C00008	10 (10)	9.98e-06	2.72e-05
L-cysteine degradation I	HumanCyc	3	C00026;C00080;C00001	10 (10)	9.98e-06	2.72e-05
ascorbate recycling (cytosolic)	HumanCyc	3	C00004;C00003;C00080	10 (10)	9.98e-06	2.72e-05
VEGFR2 mediated cell proliferation	Reactome	3	C00002;C00008;C00001	10 (10)	9.98e-06	2.72e-05
Glycerol Phosphate Shuttle	SMPDB	3	C00004;C00003;C00009	10 (10)	9.98e-06	2.72e-05
thymine degradation	HumanCyc	3	C00011;C00080;C00001	10 (10)	9.98e-06	2.72e-05
heme biosynthesis from uroporphyrinogen-III I	HumanCyc	3	C00011;C00080;C00001	10 (10)	9.98e-06	2.72e-05
molybdenum cofactor biosynthesis	HumanCyc	3	C00002;C00080;C00001	10 (13)	9.98e-06	2.72e-05
Signaling by Type 1 Insulin-like Growth Factor 1 Receptor (IGF1R)	Wikipathways	3	C00002;C00008;C00001	10 (10)	9.98e-06	2.72e-05
Signalling by NGF	Wikipathways	3	C00002;C00008;C00001	10 (10)	9.98e-06	2.72e-05
Vitamin C (ascorbate) metabolism	Reactome	3	C00004;C00003;C00080	10 (12)	9.98e-06	2.72e-05
uracil degradation	HumanCyc	3	C00011;C00080;C00001	10 (10)	9.98e-06	2.72e-05
17-Beta Hydroxysteroid Dehydrogenase III Deficiency	SMPDB	4	C00004;C00003;C00080;C00001	32 (32)	1.1e-05	2.98e-05
Aromatase deficiency	SMPDB	4	C00004;C00003;C00080;C00001	32 (32)	1.1e-05	2.98e-05
Androgen and Estrogen Metabolism	SMPDB	4	C00004;C00003;C00080;C00001	32 (32)	1.1e-05	2.98e-05
Metabolism of nitric oxide	Reactome	4	C00002;C00080;C00008;C00001	32 (35)	1.1e-05	2.98e-05
eNOS activation and regulation	Reactome	4	C00002;C00080;C00008;C00001	32 (35)	1.1e-05	2.98e-05
superpathway of steroid hormone biosynthesis	HumanCyc	4	C00004;C00003;C00080;C00001	33 (35)	1.25e-05	3.38e-05
acetone degradation I (to methylglyoxal)	HumanCyc	3	C00011;C00080;C00001	11 (11)	1.37e-05	3.69e-05
D-galactose degradation V (Leloir pathway)	HumanCyc	3	C00002;C00080;C00008	11 (11)	1.37e-05	3.69e-05
purine deoxyribonucleosides salvage	HumanCyc	3	C00002;C00008;C00080	11 (11)	1.37e-05	3.69e-05
GDP-glucose biosynthesis II	HumanCyc	3	C00002;C00008;C00080	11 (11)	1.37e-05	3.69e-05
DAG and IP3 signaling	Wikipathways	3	C00002;C00008;C00001	11 (11)	1.37e-05	3.69e-05
FCERI mediated Ca+2 mobilization	Reactome	3	C00002;C00008;C00001	11 (11)	1.37e-05	3.69e-05
Synthesis of Lipoxins (LX)	Reactome	3	C00004;C00003;C00080	11 (16)	1.37e-05	3.69e-05
Metabolism of steroid hormones and vitamin D	Wikipathways	4	C00004;C00003;C00080;C00001	34 (38)	1.41e-05	3.8e-05
Steroid hormones	Reactome	4	C00004;C00003;C00080;C00001	35 (40)	1.59e-05	4.26e-05
Metabolism of steroid hormones and vitamin D	Reactome	4	C00004;C00003;C00080;C00001	35 (40)	1.59e-05	4.26e-05
Glycerophospholipid Biosynthetic Pathway	Wikipathways	4	C00002;C00004;C00024;C00008	35 (51)	1.59e-05	4.26e-05
<i>S</i>-methyl-5-thio-&alpha;-D-ribose 1-phosphate degradation	HumanCyc	4	C00001;C00026;C00080;C00009	35 (35)	1.59e-05	4.26e-05
PLC-gamma1 signalling	Reactome	3	C00002;C00008;C00001	12 (12)	1.82e-05	4.78e-05
EGFR interacts with phospholipase C-gamma	Reactome	3	C00002;C00008;C00001	12 (12)	1.82e-05	4.78e-05
adenine and adenosine salvage III	HumanCyc	3	C00001;C00080;C00009	12 (12)	1.82e-05	4.78e-05
Codeine Metabolism Pathway	SMPDB	3	C00004;C00003;C00001	12 (12)	1.82e-05	4.78e-05
Ca-dependent events	Reactome	3	C00002;C00008;C00001	12 (12)	1.82e-05	4.78e-05
DAG and IP3 signaling	Reactome	3	C00002;C00008;C00001	12 (12)	1.82e-05	4.78e-05
Visual signal transduction: Rods	PID	3	C00002;C00008;C00009	12 (12)	1.82e-05	4.78e-05
Cytosolic sensors of pathogen-associated DNA	Wikipathways	3	C00002;C00008;C00001	12 (16)	1.82e-05	4.78e-05
HS-GAG degradation	Reactome	3	C00010;C00024;C00001	12 (23)	1.82e-05	4.78e-05
PLCG1 events in ERBB2 signaling	Reactome	3	C00002;C00008;C00001	12 (12)	1.82e-05	4.78e-05
Synthesis of Prostaglandins (PG) and Thromboxanes (TX)	Reactome	4	C00004;C00003;C00080;C00001	37 (43)	1.99e-05	4.78e-05
Signalling to STAT3	Reactome	2	C00002;C00008	2 (2)	2.04e-05	4.78e-05
Interaction between L1 and Ankyrins	Reactome	2	C00002;C00008	2 (2)	2.04e-05	4.78e-05
Signaling by Activin	Reactome	2	C00002;C00008	2 (2)	2.04e-05	4.78e-05
Neurofascin interactions	Reactome	2	C00002;C00008	2 (2)	2.04e-05	4.78e-05
CRMPs in Sema3A signaling	Reactome	2	C00002;C00008	2 (2)	2.04e-05	4.78e-05
Signalling to ERK5	Reactome	2	C00002;C00008	2 (2)	2.04e-05	4.78e-05
IRS activation	Reactome	2	C00002;C00008	2 (2)	2.04e-05	4.78e-05
IRAK2 mediated activation of TAK1 complex	Reactome	2	C00002;C00008	2 (2)	2.04e-05	4.78e-05
SHC activation	Reactome	2	C00002;C00008	2 (2)	2.04e-05	4.78e-05
IRAK1 recruits IKK complex	Reactome	2	C00002;C00008	2 (2)	2.04e-05	4.78e-05
Cytochrome c-mediated apoptotic response	Reactome	2	C00002;C00008	2 (2)	2.04e-05	4.78e-05
S6K1 signalling	Reactome	2	C00002;C00008	2 (2)	2.04e-05	4.78e-05
Activation of the AP-1 family of transcription factors	Reactome	2	C00002;C00008	2 (2)	2.04e-05	4.78e-05
Insulin receptor recycling	Reactome	2	C00080;C00009	2 (2)	2.04e-05	4.78e-05
Signaling by BMP	Reactome	2	C00002;C00008	2 (2)	2.04e-05	4.78e-05
TRAF6 mediated IRF7 activation in TLR7/8 or 9 signaling	Reactome	2	C00002;C00008	2 (4)	2.04e-05	4.78e-05
G1/S DNA Damage Checkpoints	Reactome	2	C00002;C00008	2 (2)	2.04e-05	4.78e-05
Activation of ATR in response to replication stress	Reactome	2	C00002;C00008	2 (2)	2.04e-05	4.78e-05
G2/M Checkpoints	Reactome	2	C00002;C00008	2 (2)	2.04e-05	4.78e-05
Cell Cycle Checkpoints	Reactome	2	C00002;C00008	2 (2)	2.04e-05	4.78e-05
c-src mediated regulation of Cx43 function and closure of gap junctions	Reactome	2	C00002;C00008	2 (2)	2.04e-05	4.78e-05
Regulation of gap junction activity	Reactome	2	C00002;C00008	2 (2)	2.04e-05	4.78e-05
Gap junction trafficking and regulation	Reactome	2	C00002;C00008	2 (2)	2.04e-05	4.78e-05
TCF7L2 mutants don_t bind CTBP	Reactome	2	C00002;C00008	2 (2)	2.04e-05	4.78e-05
deactivation of the beta-catenin transactivating complex	Reactome	2	C00002;C00008	2 (2)	2.04e-05	4.78e-05
SCF(Skp2)-mediated degradation of p27/p21	Reactome	2	C00002;C00008	2 (2)	2.04e-05	4.78e-05
Phosphorylation of proteins involved in G1/S transition by active Cyclin E:Cdk2 complexes	Reactome	2	C00002;C00008	2 (2)	2.04e-05	4.78e-05
Netrin mediated repulsion signals	Reactome	2	C00002;C00008	2 (2)	2.04e-05	4.78e-05
BMP Signalling Pathway	HumanCyc	2	C00002;C00008	2 (2)	2.04e-05	4.78e-05
Signaling by FGFR1 amplification mutants	Reactome	2	C00002;C00008	2 (7)	2.04e-05	4.78e-05
Orc1 removal from chromatin	Reactome	2	C00002;C00008	2 (2)	2.04e-05	4.78e-05
CDK-mediated phosphorylation and removal of Cdc6	Reactome	2	C00002;C00008	2 (2)	2.04e-05	4.78e-05
Switching of origins to a post-replicative state	Reactome	2	C00002;C00008	2 (2)	2.04e-05	4.78e-05
Asymmetric localization of PCP proteins	Reactome	2	C00002;C00008	2 (2)	2.04e-05	4.78e-05
Interleukin-6 signaling	Reactome	2	C00002;C00008	2 (2)	2.04e-05	4.78e-05
role of parkin in ubiquitin-proteasomal pathway	BioCarta	2	C00002;C00008	2 (2)	2.04e-05	4.78e-05
PECAM1 interactions	Reactome	2	C00002;C00008	2 (2)	2.04e-05	4.78e-05
Regulation of signaling by CBL	Reactome	2	C00002;C00008	2 (2)	2.04e-05	4.78e-05
RNA Polymerase I Transcription Initiation	Reactome	2	C00010;C00024	2 (2)	2.04e-05	4.78e-05
Polymerase switching	Reactome	2	C00002;C00008	2 (2)	2.04e-05	4.78e-05
Leading Strand Synthesis	Reactome	2	C00002;C00008	2 (2)	2.04e-05	4.78e-05
Interleukin-7 signaling	Reactome	2	C00002;C00008	2 (2)	2.04e-05	4.78e-05
Ubiquitin-dependent degradation of Cyclin D1	Reactome	2	C00002;C00008	2 (2)	2.04e-05	4.78e-05
Ubiquitin-dependent degradation of Cyclin D	Reactome	2	C00002;C00008	2 (2)	2.04e-05	4.78e-05
Beta-catenin phosphorylation cascade	Reactome	2	C00002;C00008	2 (2)	2.04e-05	4.78e-05
Establishment of Sister Chromatid Cohesion	Reactome	2	C00010;C00024	2 (2)	2.04e-05	4.78e-05
Degradation of beta-catenin by the destruction complex	Reactome	2	C00002;C00008	2 (2)	2.04e-05	4.78e-05
S37 mutants of beta-catenin aren_t phosphorylated	Reactome	2	C00002;C00008	2 (2)	2.04e-05	4.78e-05
S45 mutants of beta-catenin aren_t phosphorylated	Reactome	2	C00002;C00008	2 (2)	2.04e-05	4.78e-05
T41 mutants of beta-catenin aren_t phosphorylated	Reactome	2	C00002;C00008	2 (2)	2.04e-05	4.78e-05
Signaling by Hippo	Reactome	2	C00002;C00008	2 (2)	2.04e-05	4.78e-05
Removal of licensing factors from origins	Reactome	2	C00002;C00008	2 (2)	2.04e-05	4.78e-05
Regulation of DNA replication	Reactome	2	C00002;C00008	2 (2)	2.04e-05	4.78e-05
PERK regulates gene expression	Reactome	2	C00002;C00008	2 (2)	2.04e-05	4.78e-05
G2 Phase	Reactome	2	C00002;C00008	2 (2)	2.04e-05	4.78e-05
AKT-mediated inactivation of FOXO1A	Reactome	2	C00002;C00008	2 (2)	2.04e-05	4.78e-05
Regulation of gene expression in beta cells	Reactome	2	C00002;C00008	2 (2)	2.04e-05	4.78e-05
Regulation of beta-cell development	Reactome	2	C00002;C00008	2 (2)	2.04e-05	4.78e-05
Butyrate Response Factor 1 (BRF1) destabilizes mRNA	Reactome	2	C00002;C00008	2 (2)	2.04e-05	4.78e-05
ATM mediated phosphorylation of repair proteins	Reactome	2	C00002;C00008	2 (2)	2.04e-05	4.78e-05
ATM mediated response to DNA double-strand break	Reactome	2	C00002;C00008	2 (2)	2.04e-05	4.78e-05
Tristetraprolin (TTP) destabilizes mRNA	Reactome	2	C00002;C00008	2 (2)	2.04e-05	4.78e-05
Translocation of ZAP-70 to Immunological synapse	Reactome	2	C00002;C00008	2 (2)	2.04e-05	4.78e-05
Phosphorylation of proteins involved in the G2/M transition by Cyclin A:Cdc2 complexes	Reactome	2	C00002;C00008	2 (2)	2.04e-05	4.78e-05
HuR stabilizes mRNA	Reactome	2	C00002;C00008	2 (2)	2.04e-05	4.78e-05
Autodegradation of the E3 ubiquitin ligase COP1	Reactome	2	C00002;C00008	2 (2)	2.04e-05	4.78e-05
Homologous recombination repair of replication-independent double-strand breaks	Reactome	2	C00002;C00008	2 (2)	2.04e-05	4.78e-05
p53-Dependent G1 DNA Damage Response	Reactome	2	C00002;C00008	2 (2)	2.04e-05	4.78e-05
p53-Dependent G1/S DNA damage checkpoint	Reactome	2	C00002;C00008	2 (2)	2.04e-05	4.78e-05
MAP kinase cascade	HumanCyc	2	C00002;C00008	2 (2)	2.04e-05	4.78e-05
IRE1alpha activates chaperones	Reactome	2	C00002;C00008	2 (2)	2.04e-05	4.78e-05
Ubiquitin Mediated Degradation of Phosphorylated Cdc25A	Reactome	2	C00002;C00008	2 (2)	2.04e-05	4.78e-05
p53-Independent DNA Damage Response	Reactome	2	C00002;C00008	2 (2)	2.04e-05	4.78e-05
p53-Independent G1/S DNA damage checkpoint	Reactome	2	C00002;C00008	2 (2)	2.04e-05	4.78e-05
Unfolded Protein Response (UPR)	Reactome	2	C00002;C00008	2 (2)	2.04e-05	4.78e-05
AKT phosphorylates targets in the cytosol	Reactome	2	C00002;C00008	2 (2)	2.04e-05	4.78e-05
AKT phosphorylates targets in the nucleus	Reactome	2	C00002;C00008	2 (2)	2.04e-05	4.78e-05
G2/M DNA damage checkpoint	Reactome	2	C00002;C00008	2 (2)	2.04e-05	4.78e-05
IRAK1 recruits IKK complex upon TLR7/8 or 9 stimulation	Reactome	2	C00002;C00008	2 (2)	2.04e-05	4.78e-05
IRAK2 mediated activation of TAK1 complex upon TLR7/8 or 9 stimulation	Reactome	2	C00002;C00008	2 (2)	2.04e-05	4.78e-05
Recruitment of mitotic centrosome proteins and complexes	Reactome	2	C00002;C00008	2 (2)	2.04e-05	4.78e-05
G2/M DNA replication checkpoint	Reactome	2	C00002;C00008	2 (2)	2.04e-05	4.78e-05
Recruitment of NuMA to mitotic centrosomes	Reactome	2	C00002;C00008	2 (2)	2.04e-05	4.78e-05
JNK (c-Jun kinases) phosphorylation and activation mediated by activated human TAK1	Reactome	2	C00002;C00008	2 (4)	2.04e-05	4.78e-05
truncated APC mutants destabilize the destruction complex	Reactome	2	C00002;C00008	2 (2)	2.04e-05	4.78e-05
AXIN missense mutants destabilize the destruction complex	Reactome	2	C00002;C00008	2 (2)	2.04e-05	4.78e-05
AXIN mutants destabilize the destruction complex_ activating WNT signaling	Reactome	2	C00002;C00008	2 (2)	2.04e-05	4.78e-05
AMER1 mutants destabilize the destruction complex	Reactome	2	C00002;C00008	2 (2)	2.04e-05	4.78e-05
S33 mutants of beta-catenin aren_t phosphorylated	Reactome	2	C00002;C00008	2 (2)	2.04e-05	4.78e-05
phosphorylation site mutants of CTNNB1 are not targeted to the proteasome by the destruction complex	Reactome	2	C00002;C00008	2 (2)	2.04e-05	4.78e-05
misspliced GSK3beta mutants stabilize beta-catenin	Reactome	2	C00002;C00008	2 (2)	2.04e-05	4.78e-05
Signal regulatory protein (SIRP) family interactions	Reactome	2	C00002;C00008	2 (2)	2.04e-05	4.78e-05
activated TAK1 mediates p38 MAPK activation	Reactome	2	C00002;C00008	2 (4)	2.04e-05	4.78e-05
Loss of Nlp from mitotic centrosomes	Reactome	2	C00002;C00008	2 (2)	2.04e-05	4.78e-05
NOTCH1 Intracellular Domain Regulates Transcription	Reactome	2	C00002;C00008	2 (2)	2.04e-05	4.78e-05
ERKs are inactivated	Reactome	2	C00001;C00009	2 (2)	2.04e-05	4.78e-05
CREB phosphorylation	Reactome	2	C00002;C00008	2 (2)	2.04e-05	4.78e-05
GLI3 is processed to GLI3R by the proteasome	Reactome	2	C00002;C00008	2 (2)	2.04e-05	4.78e-05
Degradation of GLI2 by the proteasome	Reactome	2	C00002;C00008	2 (2)	2.04e-05	4.78e-05
Stabilization of p53	Reactome	2	C00002;C00008	2 (2)	2.04e-05	4.78e-05
Activation of NIMA Kinases NEK9_ NEK6_ NEK7	Reactome	2	C00002;C00008	2 (2)	2.04e-05	4.78e-05
Degradation of GLI1 by the proteasome	Reactome	2	C00002;C00008	2 (2)	2.04e-05	4.78e-05
Clearance of Nuclear Envelope Membranes from Chromatin	Reactome	2	C00002;C00008	2 (2)	2.04e-05	4.78e-05
NOD1/2 Signaling Pathway	Reactome	2	C00002;C00008	2 (4)	2.04e-05	4.78e-05
PKA-mediated phosphorylation of key metabolic factors	Reactome	2	C00002;C00008	2 (2)	2.04e-05	4.78e-05
PP2A-mediated dephosphorylation of key metabolic factors	Reactome	2	C00001;C00009	2 (2)	2.04e-05	4.78e-05
TRAF6 mediated IRF7 activation	Reactome	2	C00002;C00008	2 (3)	2.04e-05	4.78e-05
Activation of SMO	Reactome	2	C00002;C00008	2 (2)	2.04e-05	4.78e-05
Signaling by FGFR4 mutants	Reactome	2	C00002;C00008	2 (3)	2.04e-05	4.78e-05
Hedgehog _on_ state	Reactome	2	C00002;C00008	2 (2)	2.04e-05	4.78e-05
STAT6-mediated induction of chemokines	Reactome	2	C00002;C00008	2 (2)	2.04e-05	4.78e-05
Separation of Sister Chromatids	Reactome	2	C00010;C00024	2 (2)	2.04e-05	4.78e-05
Initiation of Nuclear Envelope Reformation	Reactome	2	C00001;C00009	2 (2)	2.04e-05	4.78e-05
Nuclear Envelope Reassembly	Reactome	2	C00001;C00009	2 (2)	2.04e-05	4.78e-05
Chk1/Chk2(Cds1) mediated inactivation of Cyclin B:Cdk1 complex	Reactome	2	C00002;C00008	2 (2)	2.04e-05	4.78e-05
Phosphorylation of Emi1	Reactome	2	C00002;C00008	2 (2)	2.04e-05	4.78e-05
Regulation of APC/C activators between G1/S and early anaphase	Reactome	2	C00002;C00008	2 (2)	2.04e-05	4.78e-05
HATs acetylate histones	Reactome	2	C00010;C00024	2 (2)	2.04e-05	4.78e-05
Apoptotic execution phase	Wikipathways	2	C00002;C00008	2 (2)	2.04e-05	4.78e-05
Gap junction trafficking and regulation	Wikipathways	2	C00002;C00008	2 (2)	2.04e-05	4.78e-05
Cell Cycle Checkpoints	Wikipathways	2	C00002;C00008	2 (2)	2.04e-05	4.78e-05
Nephrin interactions	Wikipathways	2	C00002;C00008	2 (2)	2.04e-05	4.78e-05
Regulation of Apoptosis	Wikipathways	2	C00002;C00008	2 (2)	2.04e-05	4.78e-05
Regulation of beta-cell development	Wikipathways	2	C00002;C00008	2 (2)	2.04e-05	4.78e-05
Regulation of DNA replication	Wikipathways	2	C00002;C00008	2 (2)	2.04e-05	4.78e-05
Signal regulatory protein (SIRP) family interactions	Wikipathways	2	C00002;C00008	2 (2)	2.04e-05	4.78e-05
Downregulation of TGF-beta receptor signaling	Reactome	2	C00001;C00009	2 (2)	2.04e-05	4.78e-05
Polo-like kinase mediated events	Reactome	2	C00002;C00008	2 (2)	2.04e-05	4.78e-05
Double-Strand Break Repair	Wikipathways	2	C00002;C00008	2 (2)	2.04e-05	4.78e-05
Interleukin-1 signaling	Wikipathways	2	C00002;C00008	2 (4)	2.04e-05	4.78e-05
Kinesins	Wikipathways	2	C00002;C00008	2 (2)	2.04e-05	4.78e-05
TGF-beta receptor signaling in EMT (epithelial to mesenchymal transition)	Reactome	2	C00002;C00008	2 (2)	2.04e-05	4.78e-05
Interleukin-7 signaling	Wikipathways	2	C00002;C00008	2 (2)	2.04e-05	4.78e-05
Signaling by NODAL	Wikipathways	2	C00002;C00008	2 (2)	2.04e-05	4.78e-05
Unfolded Protein Response	Wikipathways	2	C00002;C00008	2 (2)	2.04e-05	4.78e-05
SMAD2/SMAD3:SMAD4 heterotrimer regulates transcription	Reactome	2	C00002;C00008	2 (2)	2.04e-05	4.78e-05
APC truncation mutants are not K63 polyubiquitinated	Reactome	2	C00002;C00008	2 (2)	2.04e-05	4.78e-05
APC truncation mutants have impaired AXIN binding	Reactome	2	C00002;C00008	2 (2)	2.04e-05	4.78e-05
deletions in the AMER1 gene destabilize the destruction complex	Reactome	2	C00002;C00008	2 (2)	2.04e-05	4.78e-05
deletions in the AXIN genes in hepatocellular carcinoma result in elevated WNT signaling	Reactome	2	C00002;C00008	2 (2)	2.04e-05	4.78e-05
truncations of AMER1 destabilize the destruction complex	Reactome	2	C00002;C00008	2 (2)	2.04e-05	4.78e-05
Interleukin-6 signaling	Wikipathways	2	C00002;C00008	2 (2)	2.04e-05	4.78e-05
Signaling by Hippo	Wikipathways	2	C00002;C00008	2 (2)	2.04e-05	4.78e-05
Meiotic Synapsis	Wikipathways	2	C00002;C00008	2 (2)	2.04e-05	4.78e-05
Signaling by BMP	Wikipathways	2	C00002;C00008	2 (2)	2.04e-05	4.78e-05
MyD88 dependent cascade initiated on endosome	Wikipathways	2	C00002;C00008	2 (4)	2.04e-05	4.78e-05
Degradation of beta-catenin by the destruction complex	Wikipathways	2	C00002;C00008	2 (2)	2.04e-05	4.78e-05
Signaling by Activin	Wikipathways	2	C00002;C00008	2 (2)	2.04e-05	4.78e-05
MAP kinase activation in TLR cascade	Wikipathways	2	C00002;C00008	2 (4)	2.04e-05	4.78e-05
NRIF signals cell death from the nucleus	Reactome	2	C00002;C00008	2 (2)	2.04e-05	4.78e-05
MyD88 cascade initiated on plasma membrane	Wikipathways	2	C00002;C00008	2 (2)	2.04e-05	4.78e-05
TRAF3-dependent IRF activation pathway	Reactome	2	C00002;C00008	2 (3)	2.04e-05	4.78e-05
Nephrin interactions	Reactome	2	C00002;C00008	2 (2)	2.04e-05	4.78e-05
RSK activation	Reactome	2	C00002;C00008	2 (2)	2.04e-05	4.78e-05
Attenuation phase	Reactome	2	C00010;C00024	2 (2)	2.04e-05	4.78e-05
ERK1 activation	Reactome	2	C00002;C00008	2 (2)	2.04e-05	4.78e-05
Role of DCC in regulating apoptosis	Reactome	2	C00002;C00008	2 (2)	2.04e-05	4.78e-05
G0 and Early G1	Reactome	2	C00002;C00008	2 (2)	2.04e-05	4.78e-05
Signaling by FGFR2 amplification mutants	Reactome	2	C00002;C00008	2 (5)	2.04e-05	4.78e-05
ERK2 activation	Reactome	2	C00002;C00008	2 (2)	2.04e-05	4.78e-05
ERK activation	Reactome	2	C00002;C00008	2 (2)	2.04e-05	4.78e-05
Oncogene Induced Senescence	Reactome	2	C00002;C00008	2 (2)	2.04e-05	4.78e-05
p75NTR recruits signalling complexes	Reactome	2	C00002;C00008	2 (2)	2.04e-05	4.78e-05
MASTL Facilitates Mitotic Progression	Reactome	2	C00002;C00008	2 (2)	2.04e-05	4.78e-05
Loss of proteins required for interphase microtubule organizationfrom the centrosome	Reactome	2	C00002;C00008	2 (2)	2.04e-05	4.78e-05
Centrosome maturation	Reactome	2	C00002;C00008	2 (2)	2.04e-05	4.78e-05
Formation of HIV-1 elongation complex containing HIV-1 Tat	Reactome	2	C00002;C00008	2 (2)	2.04e-05	4.78e-05
Signaling by NODAL	Reactome	2	C00002;C00008	2 (2)	2.04e-05	4.78e-05
Formation of apoptosome	Reactome	2	C00002;C00008	2 (2)	2.04e-05	4.78e-05
Activation of caspases through apoptosome-mediated cleavage	Reactome	2	C00002;C00008	2 (2)	2.04e-05	4.78e-05
Apoptotic factor-mediated response	Reactome	2	C00002;C00008	2 (2)	2.04e-05	4.78e-05
t(4;14) translocations of FGFR3	Reactome	2	C00002;C00008	2 (2)	2.04e-05	4.78e-05
polyadenylation of mrna	BioCarta	2	C00002;C00008	2 (2)	2.04e-05	4.78e-05
proteasome complex	BioCarta	2	C00002;C00008	2 (2)	2.04e-05	4.78e-05
Homologous Recombination Repair	Reactome	2	C00002;C00008	2 (2)	2.04e-05	4.78e-05
Stimulation of the cell death response by PAK-2p34	Reactome	2	C00002;C00008	2 (2)	2.04e-05	4.78e-05
Regulation of KIT signaling	Reactome	2	C00002;C00008	2 (2)	2.04e-05	4.78e-05
Downregulation of ERBB2:ERBB3 signaling	Reactome	2	C00002;C00008	2 (2)	2.04e-05	4.78e-05
Nuclear Pore Complex (NPC) Disassembly	Reactome	2	C00002;C00008	2 (2)	2.04e-05	4.78e-05
disassembly of the destruction complex and recruitment of AXIN to the membrane	Reactome	2	C00002;C00008	2 (2)	2.04e-05	4.78e-05
Nonhomologous End-joining (NHEJ)	Reactome	2	C00002;C00008	2 (2)	2.04e-05	4.78e-05
Double-Strand Break Repair	Reactome	2	C00002;C00008	2 (2)	2.04e-05	4.78e-05
NF-kB is activated and signals survival	Reactome	2	C00002;C00008	2 (2)	2.04e-05	4.78e-05
p75NTR signals via NF-kB	Reactome	2	C00002;C00008	2 (2)	2.04e-05	4.78e-05
TRKA activation by NGF	Reactome	2	C00002;C00008	2 (2)	2.04e-05	4.78e-05
Glutathione conjugation	Reactome	4	C00001;C00002;C00008;C00009	38 (41)	2.22e-05	5.19e-05
Plasmalogen Synthesis	SMPDB	3	C00010;C00009;C00001	13 (13)	2.36e-05	5.49e-05
ubiquinol-10 biosynthesis	HumanCyc	3	C00011;C00080;C00001	13 (21)	2.36e-05	5.49e-05
Methionine salvage pathway	Reactome	3	C00001;C00080;C00009	13 (17)	2.36e-05	5.49e-05
Interconversion of polyamines	Reactome	3	C00010;C00024;C00001	13 (13)	2.36e-05	5.49e-05
Cori Cycle	Wikipathways	3	C00004;C00003;C00001	13 (15)	2.36e-05	5.49e-05
Visual signal transduction: Cones	PID	3	C00002;C00008;C00009	13 (13)	2.36e-05	5.49e-05
Stimuli-sensing channels	Reactome	3	C00002;C00080;C00009	13 (14)	2.36e-05	5.49e-05
the visual cycle I (vertebrates)	HumanCyc	4	C00004;C00003;C00080;C00001	39 (58)	2.47e-05	5.74e-05
Synthesis of IP2_ IP_ and Ins in the cytosol	Reactome	3	C00001;C00003;C00009	14 (14)	2.99e-05	6.93e-05
purine ribonucleosides degradation to ribose-1-phosphate	HumanCyc	3	C00001;C00080;C00009	14 (15)	2.99e-05	6.93e-05
Gastric acid secretion - Homo sapiens (human)	KEGG	3	C00011;C00080;C00001	14 (14)	2.99e-05	6.93e-05
pentose phosphate pathway	HumanCyc	3	C00011;C00080;C00001	14 (16)	2.99e-05	6.93e-05
DNA Replication	Reactome	3	C00002;C00008;C00009	14 (14)	2.99e-05	6.93e-05
Trans-sulfuration pathway	Wikipathways	3	C00002;C00008;C00009	14 (14)	2.99e-05	6.93e-05
Steroidogenesis	SMPDB	4	C00004;C00003;C00080;C00001	42 (43)	3.33e-05	7.64e-05
Apparent mineralocorticoid excess syndrome	SMPDB	4	C00004;C00003;C00080;C00001	42 (43)	3.33e-05	7.64e-05
3-Beta-Hydroxysteroid Dehydrogenase Deficiency	SMPDB	4	C00004;C00003;C00080;C00001	42 (43)	3.33e-05	7.64e-05
Corticosterone methyl oxidase I deficiency (CMO I)	SMPDB	4	C00004;C00003;C00080;C00001	42 (43)	3.33e-05	7.64e-05
Corticosterone methyl oxidase II deficiency - CMO II	SMPDB	4	C00004;C00003;C00080;C00001	42 (43)	3.33e-05	7.64e-05
Adrenal Hyperplasia Type 5 or Congenital Adrenal Hyperplasia due to 17 Alpha-hydroxylase Deficiency	SMPDB	4	C00004;C00003;C00080;C00001	42 (43)	3.33e-05	7.64e-05
Adrenal Hyperplasia Type 3 or Congenital Adrenal Hyperplasia due to 21-hydroxylase Deficiency	SMPDB	4	C00004;C00003;C00080;C00001	42 (43)	3.33e-05	7.64e-05
Congenital Lipoid Adrenal Hyperplasia (CLAH) or Lipoid CAH	SMPDB	4	C00004;C00003;C00080;C00001	42 (43)	3.33e-05	7.64e-05
17-alpha-hydroxylase deficiency (CYP17)	SMPDB	4	C00004;C00003;C00080;C00001	42 (43)	3.33e-05	7.64e-05
11-beta-hydroxylase deficiency (CYP11B1)	SMPDB	4	C00004;C00003;C00080;C00001	42 (43)	3.33e-05	7.64e-05
Gastrin-CREB signalling pathway via PKC and MAPK	Reactome	4	C00002;C00008;C00080;C00001	42 (46)	3.33e-05	7.64e-05
21-hydroxylase deficiency (CYP21)	SMPDB	4	C00004;C00003;C00080;C00001	42 (43)	3.33e-05	7.64e-05
G alpha (q) signalling events	Reactome	4	C00002;C00008;C00080;C00001	42 (46)	3.33e-05	7.64e-05
Immune System	Reactome	5	C00001;C00002;C00008;C00080;C00009	87 (103)	3.56e-05	8.17e-05
Bile salt and organic anion SLC transporters	Reactome	3	C00158;C00042;C00080	15 (17)	3.73e-05	8.53e-05
catecholamine biosynthesis	HumanCyc	3	C00011;C00080;C00001	15 (16)	3.73e-05	8.53e-05
Parkinson_s disease - Homo sapiens (human)	KEGG	3	C00002;C00008;C00009	15 (15)	3.73e-05	8.53e-05
Platelet degranulation	Reactome	3	C00002;C00008;C00009	15 (15)	3.73e-05	8.53e-05
HIF-1 signaling pathway - Homo sapiens (human)	KEGG	3	C00002;C00024;C00026	15 (15)	3.73e-05	8.53e-05
Phospholipase C-mediated cascade	Reactome	3	C00002;C00008;C00001	15 (15)	3.73e-05	8.53e-05
Molybdenum cofactor biosynthesis	Reactome	3	C00002;C00080;C00001	15 (20)	3.73e-05	8.53e-05
Neurotransmitter Receptor Binding And Downstream Transmission In The Postsynaptic Cell	Wikipathways	3	C00002;C00008;C00009	16 (16)	4.58e-05	0.000105
Ubiquinol biosynthesis	Wikipathways	3	C00011;C00080;C00001	16 (24)	4.58e-05	0.000105
Catecholamine biosynthesis	Reactome	3	C00011;C00080;C00001	17 (18)	5.54e-05	0.000126
Pentose phosphate pathway (hexose monophosphate shunt)	Reactome	3	C00011;C00080;C00001	17 (17)	5.54e-05	0.000126
Salivary secretion - Homo sapiens (human)	KEGG	3	C00011;C00080;C00001	17 (17)	5.54e-05	0.000126
Response to elevated platelet cytosolic Ca2+	Reactome	3	C00002;C00008;C00009	17 (17)	5.54e-05	0.000126
Citalopram Metabolism Pathway	SMPDB	3	C00004;C00003;C00001	17 (17)	5.54e-05	0.000126
Pancreatic secretion - Homo sapiens (human)	KEGG	3	C00011;C00080;C00001	17 (17)	5.54e-05	0.000126
Regulation of actin dynamics for phagocytic cup formation	Reactome	3	C00002;C00008;C00009	17 (17)	5.54e-05	0.000126
Vitamins B6 activation to pyridoxal phosphate	Reactome	3	C00002;C00008;C00001	17 (18)	5.54e-05	0.000126
Constitutive Signaling by NOTCH1 HD+PEST Domain Mutants	Reactome	2	C00002;C00008	3 (3)	6.11e-05	0.000132
Sema3A PAK dependent Axon repulsion	Reactome	2	C00002;C00008	3 (3)	6.11e-05	0.000132
Signaling by NOTCH1 HD+PEST Domain Mutants in Cancer	Reactome	2	C00002;C00008	3 (3)	6.11e-05	0.000132
Inhibition of TSC complex formation by PKB	Reactome	2	C00002;C00008	3 (3)	6.11e-05	0.000132
S6K1-mediated signalling	Reactome	2	C00002;C00008	3 (3)	6.11e-05	0.000132
Release of eIF4E	Reactome	2	C00002;C00008	3 (3)	6.11e-05	0.000132
mTORC1-mediated signalling	Reactome	2	C00002;C00008	3 (3)	6.11e-05	0.000132
Activation of PKB	Reactome	2	C00002;C00008	3 (3)	6.11e-05	0.000132
Activation of IRF3/IRF7 mediated by TBK1/IKK epsilon	Reactome	2	C00002;C00008	3 (4)	6.11e-05	0.000132
Adefovir Dipivoxil Metabolism Pathway	SMPDB	2	C00002;C00008	3 (3)	6.11e-05	0.000132
Mitotic Prophase	Wikipathways	2	C00002;C00008	3 (3)	6.11e-05	0.000132
Prolactin receptor signaling	Wikipathways	2	C00002;C00008	3 (3)	6.11e-05	0.000132
IRF3 mediated activation of type 1 IFN	Reactome	2	C00002;C00008	3 (3)	6.11e-05	0.000132
Interleukin-1 signaling	Reactome	2	C00002;C00008	3 (5)	6.11e-05	0.000132
Golgi Cisternae Pericentriolar Stack Reorganization	Reactome	2	C00002;C00008	3 (3)	6.11e-05	0.000132
Signaling by activated point mutants of FGFR1	Reactome	2	C00002;C00008	3 (3)	6.11e-05	0.000132
Role of Abl in Robo-Slit signaling	Reactome	2	C00002;C00008	3 (3)	6.11e-05	0.000132
Polymerase switching on the C-strand of the telomere	Reactome	2	C00002;C00008	3 (3)	6.11e-05	0.000132
Prolactin receptor signaling	Reactome	2	C00002;C00008	3 (3)	6.11e-05	0.000132
Regulation of IFNG signaling	Reactome	2	C00001;C00009	3 (3)	6.11e-05	0.000132
KSRP destabilizes mRNA	Reactome	2	C00002;C00008	3 (3)	6.11e-05	0.000132
acyl carrier protein metabolism	HumanCyc	2	C00010;C00080	3 (3)	6.11e-05	0.000132
Regulation of mRNA stability by proteins that bind AU-rich elements	Reactome	2	C00002;C00008	3 (3)	6.11e-05	0.000132
Apoptotic execution phase	Reactome	2	C00002;C00008	3 (3)	6.11e-05	0.000132
Signaling by NOTCH1 HD Domain Mutants in Cancer	Reactome	2	C00002;C00008	3 (3)	6.11e-05	0.000132
PD-1 signaling	Reactome	2	C00002;C00008	3 (3)	6.11e-05	0.000132
Signaling by NOTCH1 t(7;9)(NOTCH1:M1580_K2555) Translocation Mutant	Reactome	2	C00002;C00008	3 (3)	6.11e-05	0.000132
TAK1 activates NFkB by phosphorylation and activation of IKKs complex	Reactome	2	C00002;C00008	3 (7)	6.11e-05	0.000132
Constitutive Signaling by NOTCH1 PEST Domain Mutants	Reactome	2	C00002;C00008	3 (3)	6.11e-05	0.000132
Signaling by NOTCH1 PEST Domain Mutants in Cancer	Reactome	2	C00002;C00008	3 (3)	6.11e-05	0.000132
FBXW7 Mutants and NOTCH1 in Cancer	Reactome	2	C00002;C00008	3 (3)	6.11e-05	0.000132
TRAF6 mediated induction of TAK1 complex	Reactome	2	C00002;C00008	3 (4)	6.11e-05	0.000132
AMPK inhibits chREBP transcriptional activation activity	Reactome	2	C00002;C00008	3 (3)	6.11e-05	0.000132
TRAF6 mediated NF-kB activation	Reactome	2	C00002;C00008	3 (6)	6.11e-05	0.000132
RIG-I/MDA5 mediated induction of IFN-alpha/beta pathways	Reactome	2	C00002;C00008	3 (6)	6.11e-05	0.000132
LRR FLII-interacting protein 1 (LRRFIP1) activates type I IFN production	Reactome	2	C00002;C00008	3 (3)	6.11e-05	0.000132
Activation of CaMK IV	Reactome	2	C00002;C00008	3 (3)	6.11e-05	0.000132
CREB phosphorylation through the activation of CaMKK	Reactome	2	C00002;C00008	3 (3)	6.11e-05	0.000132
Activation of PPARGC1A (PGC-1alpha) by phosphorylation	Reactome	2	C00002;C00008	3 (3)	6.11e-05	0.000132
Transcriptional activation of mitochondrial biogenesis	Reactome	2	C00002;C00008	3 (3)	6.11e-05	0.000132
RIG-I-MDA5 mediated induction of IFN-alpha-beta pathways	Wikipathways	2	C00002;C00008	3 (5)	6.11e-05	0.000132
RNA Polymerase I_ RNA Polymerase III_ and Mitochondrial Transcription	Wikipathways	2	C00002;C00024	3 (3)	6.11e-05	0.000132
Myogenesis	Wikipathways	2	C00002;C00008	3 (3)	6.11e-05	0.000132
TAK1 activates NFkB by phosphorylation and activation of IKKs complex	Wikipathways	2	C00002;C00008	3 (7)	6.11e-05	0.000132
Signaling by NOTCH1	Wikipathways	2	C00002;C00008	3 (3)	6.11e-05	0.000132
Regulation of mRNA Stability by Proteins that Bind AU-rich Elements	Wikipathways	2	C00002;C00008	3 (3)	6.11e-05	0.000132
RAF-MAP kinase cascade	Wikipathways	2	C00002;C00008	3 (3)	6.11e-05	0.000132
MyD88-independent cascade	Wikipathways	2	C00002;C00008	3 (3)	6.11e-05	0.000132
DSCAM interactions	Reactome	2	C00002;C00008	3 (3)	6.11e-05	0.000132
Arylamine metabolism	Wikipathways	2	C00010;C00024	3 (3)	6.11e-05	0.000132
Signaling by Leptin	Reactome	2	C00002;C00008	3 (3)	6.11e-05	0.000132
FGFR1b ligand binding and activation	Reactome	2	C00002;C00008	3 (3)	6.11e-05	0.000132
FGFR1c ligand binding and activation	Reactome	2	C00002;C00008	3 (3)	6.11e-05	0.000132
FGFR1 ligand binding and activation	Reactome	2	C00002;C00008	3 (3)	6.11e-05	0.000132
FGFR2c ligand binding and activation	Reactome	2	C00002;C00008	3 (3)	6.11e-05	0.000132
Signaling by NOTCH1 in Cancer	Reactome	2	C00002;C00008	3 (3)	6.11e-05	0.000132
FGFR3b ligand binding and activation	Reactome	2	C00002;C00008	3 (3)	6.11e-05	0.000132
betaKlotho-mediated ligand binding	Reactome	2	C00002;C00008	3 (3)	6.11e-05	0.000132
FGFR3c ligand binding and activation	Reactome	2	C00002;C00008	3 (3)	6.11e-05	0.000132
FGFR3 ligand binding and activation	Reactome	2	C00002;C00008	3 (3)	6.11e-05	0.000132
FGFR4 ligand binding and activation	Reactome	2	C00002;C00008	3 (3)	6.11e-05	0.000132
RAF activation	Reactome	2	C00002;C00008	3 (3)	6.11e-05	0.000132
FGFR1c and Klotho ligand binding and activation	Reactome	2	C00002;C00008	3 (3)	6.11e-05	0.000132
Klotho-mediated ligand binding	Reactome	2	C00002;C00008	3 (3)	6.11e-05	0.000132
RAF phosphorylates MEK	Reactome	2	C00002;C00008	3 (3)	6.11e-05	0.000132
MEK activation	Reactome	2	C00002;C00008	3 (3)	6.11e-05	0.000132
Signaling by NOTCH1	Reactome	2	C00002;C00008	3 (3)	6.11e-05	0.000132
RAF/MAP kinase cascade	Reactome	2	C00002;C00008	3 (3)	6.11e-05	0.000132
Meiotic synapsis	Reactome	2	C00002;C00008	3 (3)	6.11e-05	0.000132
DNA Damage/Telomere Stress Induced Senescence	Reactome	2	C00002;C00008	3 (3)	6.11e-05	0.000132
Nuclear signaling by ERBB4	Reactome	2	C00002;C00008	3 (4)	6.11e-05	0.000132
CDO in myogenesis	Reactome	2	C00002;C00008	3 (3)	6.11e-05	0.000132
Myogenesis	Reactome	2	C00002;C00008	3 (3)	6.11e-05	0.000132
Signaling by activated point mutants of FGFR3	Reactome	2	C00002;C00008	3 (3)	6.11e-05	0.000132
endocytotic role of ndk phosphins and dynamin	BioCarta	2	C00002;C00008	3 (3)	6.11e-05	0.000132
3-phosphoinositide degradation	HumanCyc	2	C00001;C00009	3 (5)	6.11e-05	0.000132
Activation of TRKA receptors	Reactome	2	C00002;C00008	3 (3)	6.11e-05	0.000132
Neurotransmitter Receptor Binding And Downstream Transmission In The Postsynaptic Cell	Reactome	3	C00002;C00008;C00009	18 (18)	6.63e-05	0.000143
Glycerophospholipid Biosynthetic Pathway	Wikipathways	3	C00004;C00002;C00008	18 (25)	6.63e-05	0.000143
triacylglycerol biosynthesis	HumanCyc	3	C00010;C00001;C00009	19 (44)	7.85e-05	0.00017
Sepiapterin reductase deficiency	SMPDB	3	C00004;C00003;C00001	20 (20)	9.21e-05	0.000198
Pterine Biosynthesis	SMPDB	3	C00004;C00003;C00001	20 (20)	9.21e-05	0.000198
Hyperphenylalaniemia due to guanosine triphosphate cyclohydrolase deficiency	SMPDB	3	C00004;C00003;C00001	20 (20)	9.21e-05	0.000198
Hyperphenylalaninemia due to 6-pyruvoyltetrahydropterin synthase deficiency (ptps)	SMPDB	3	C00004;C00003;C00001	20 (20)	9.21e-05	0.000198
Hyperphenylalaninemia due to dhpr-deficiency	SMPDB	3	C00004;C00003;C00001	20 (20)	9.21e-05	0.000198
Segawa syndrome	SMPDB	3	C00004;C00003;C00001	20 (20)	9.21e-05	0.000198
Dopa-responsive dystonia	SMPDB	3	C00004;C00003;C00001	20 (20)	9.21e-05	0.000198
Regulation of insulin secretion	Reactome	3	C00002;C00008;C00001	20 (21)	9.21e-05	0.000198
GPCR ligand binding	Wikipathways	5	C00042;C00008;C00002;C00026;C00080	106 (125)	9.24e-05	0.000199
GPCR ligand binding	Reactome	5	C00042;C00080;C00002;C00008;C00026	110 (129)	0.00011	0.000237
Defective ACTH causes Obesity and Pro-opiomelanocortinin deficiency (POMCD)	Reactome	5	C00042;C00080;C00002;C00008;C00026	110 (129)	0.00011	0.000237
Retrograde neurotrophin signalling	Reactome	2	C00001;C00009	4 (4)	0.000122	0.000253
GRB2 events in EGFR signaling	Reactome	2	C00002;C00008	4 (4)	0.000122	0.000253
Sema4D induced cell migration and growth-cone collapse	Reactome	2	C00002;C00008	4 (4)	0.000122	0.000253
EGFR downregulation	Reactome	2	C00002;C00008	4 (4)	0.000122	0.000253
Signal transduction by L1	Reactome	2	C00002;C00008	4 (4)	0.000122	0.000253
putrescine biosynthesis I	HumanCyc	2	C00011;C00080	4 (4)	0.000122	0.000253
Mitochondrial biogenesis	Reactome	2	C00002;C00008	4 (4)	0.000122	0.000253
FCERI mediated NF-kB activation	Reactome	2	C00002;C00008	4 (4)	0.000122	0.000253
SHC-mediated signalling	Reactome	2	C00002;C00008	4 (4)	0.000122	0.000253
SHC-related events	Reactome	2	C00002;C00008	4 (4)	0.000122	0.000253
SOS-mediated signalling	Reactome	2	C00002;C00008	4 (4)	0.000122	0.000253
Ephrin signaling	Reactome	2	C00002;C00008	4 (4)	0.000122	0.000253
EPH-ephrin mediated repulsion of cells	Reactome	2	C00002;C00008	4 (4)	0.000122	0.000253
Lysosome - Homo sapiens (human)	KEGG	2	C00002;C00008	4 (4)	0.000122	0.000253
The activation of arylsulfatases	Reactome	2	C00004;C00003	4 (4)	0.000122	0.000253
Sodium-coupled sulphate_ di- and tri-carboxylate transporters	Reactome	2	C00042;C00158	4 (4)	0.000122	0.000253
SHC-related events triggered by IGF1R	Reactome	2	C00002;C00008	4 (4)	0.000122	0.000253
Signaling by FGFR2 mutants	Reactome	2	C00002;C00008	4 (9)	0.000122	0.000253
Activated point mutants of FGFR2	Reactome	2	C00002;C00008	4 (9)	0.000122	0.000253
ZBP1(DAI) mediated induction of type I IFNs	Reactome	2	C00002;C00008	4 (7)	0.000122	0.000253
SHC1 events in ERBB2 signaling	Reactome	2	C00002;C00008	4 (4)	0.000122	0.000253
Nonsense Mediated Decay (NMD) enhanced by the Exon Junction Complex (EJC)	Reactome	2	C00002;C00008	4 (4)	0.000122	0.000253
WNT mediated activation of DVL	Reactome	2	C00002;C00008	4 (4)	0.000122	0.000253
Tie2 Signaling	Reactome	2	C00002;C00008	4 (4)	0.000122	0.000253
formation of the beta-catenin:TCF transactivating complex	Reactome	2	C00010;C00024	4 (4)	0.000122	0.000253
Nonsense-Mediated Decay (NMD)	Reactome	2	C00002;C00008	4 (4)	0.000122	0.000253
NRAGE signals death through JNK	Reactome	2	C00002;C00008	4 (4)	0.000122	0.000253
glutamate dependent acid resistance	HumanCyc	2	C00011;C00080	4 (4)	0.000122	0.000253
aspartate biosynthesis	HumanCyc	2	C00036;C00026	4 (4)	0.000122	0.000253
CD28 dependent PI3K/Akt signaling	Reactome	2	C00002;C00008	4 (4)	0.000122	0.000253
Nucleotide-binding domain_ leucine rich repeat containing receptor (NLR) signaling pathways	Reactome	2	C00002;C00008	4 (6)	0.000122	0.000253
thio-molybdenum cofactor biosynthesis	HumanCyc	2	C00080;C00001	4 (6)	0.000122	0.000253
SHC1 events in ERBB4 signaling	Reactome	2	C00002;C00008	4 (4)	0.000122	0.000253
ADP signalling through P2Y purinoceptor 1	Reactome	2	C00002;C00008	4 (4)	0.000122	0.000253
DSCAM interactions	Wikipathways	2	C00002;C00008	4 (4)	0.000122	0.000253
Interleukin-3_ 5 and GM-CSF signaling	Wikipathways	2	C00002;C00008	4 (4)	0.000122	0.000253
GRB2 events in ERBB2 signaling	Reactome	2	C00002;C00008	4 (4)	0.000122	0.000253
Nonsense-Mediated Decay	Wikipathways	2	C00002;C00008	4 (4)	0.000122	0.000253
Interleukin-2 signaling	Wikipathways	2	C00002;C00008	4 (4)	0.000122	0.000253
FGFR2 ligand binding and activation	Reactome	2	C00002;C00008	4 (4)	0.000122	0.000253
RIP-mediated NFkB activation via ZBP1	Reactome	2	C00002;C00008	4 (7)	0.000122	0.000253
Cell death signalling via NRAGE_ NRIF and NADE	Reactome	2	C00002;C00008	4 (4)	0.000122	0.000253
RMTs methylate histone arginines	Reactome	2	C00002;C00008	4 (4)	0.000122	0.000253
Pyrophosphate hydrolysis	Reactome	2	C00001;C00009	4 (4)	0.000122	0.000253
Cell-Cell communication	Reactome	2	C00002;C00008	4 (4)	0.000122	0.000253
Tenofovir Metabolism Pathway	SMPDB	2	C00002;C00008	4 (4)	0.000122	0.000253
FGFR2b ligand binding and activation	Reactome	2	C00002;C00008	4 (4)	0.000122	0.000253
FGFR ligand binding and activation	Reactome	2	C00002;C00008	4 (4)	0.000122	0.000253
SHC1 events in EGFR signaling	Reactome	2	C00002;C00008	4 (4)	0.000122	0.000253
histamine biosynthesis	HumanCyc	2	C00011;C00080	4 (4)	0.000122	0.000253
Extrinsic Pathway	Reactome	2	C00002;C00008	4 (4)	0.000122	0.000253
Senescence-Associated Secretory Phenotype (SASP)	Reactome	2	C00002;C00008	4 (4)	0.000122	0.000253
Signaling by FGFR3 mutants	Reactome	2	C00002;C00008	4 (10)	0.000122	0.000253
CaMK IV-mediated phosphorylation of CREB	Reactome	2	C00002;C00008	4 (4)	0.000122	0.000253
VxPx cargo-targeting to cilium	Reactome	2	C00001;C00009	4 (4)	0.000122	0.000253
Cargo trafficking to the periciliary membrane	Reactome	2	C00001;C00009	4 (4)	0.000122	0.000253
AMPK signaling pathway - Homo sapiens (human)	KEGG	3	C00024;C00003;C00008	23 (23)	0.000142	0.000294
Heparan sulfate/heparin (HS-GAG) metabolism	Reactome	3	C00010;C00024;C00001	23 (34)	0.000142	0.000294
C21-steroid hormone biosynthesis and metabolism	EHMN	4	C00004;C00003;C00080;C00001	61 (61)	0.000147	0.000304
Asparagine N-linked glycosylation	Wikipathways	4	C00010;C00001;C00024;C00009	61 (64)	0.000147	0.000304
Platelet homeostasis	Reactome	3	C00002;C00080;C00008	24 (24)	0.000162	0.000334
Platelet homeostasis	Wikipathways	3	C00002;C00080;C00008	24 (24)	0.000162	0.000334
Arachidonic acid metabolism	Wikipathways	4	C00004;C00003;C00080;C00001	63 (78)	0.000166	0.000344
p38MAPK events	Reactome	2	C00002;C00008	5 (5)	0.000203	0.000409
Signalling to RAS	Reactome	2	C00002;C00008	5 (5)	0.000203	0.000409
IRF3-mediated induction of type I IFN	Reactome	2	C00002;C00008	5 (7)	0.000203	0.000409
Signalling to p38 via RIT and RIN	Reactome	2	C00002;C00008	5 (5)	0.000203	0.000409
Frs2-mediated activation	Reactome	2	C00002;C00008	5 (5)	0.000203	0.000409
Prolonged ERK activation events	Reactome	2	C00002;C00008	5 (5)	0.000203	0.000409
GABA synthesis	Reactome	2	C00011;C00080	5 (5)	0.000203	0.000409
EPHA-mediated growth cone collapse	Reactome	2	C00002;C00008	5 (5)	0.000203	0.000409
Abnormal conversion of 2-oxoglutarate to 2-hydroxyglutarate	Wikipathways	2	C00026;C00080	5 (5)	0.000203	0.000409
Host Interactions of HIV factors	Reactome	2	C00001;C00009	5 (5)	0.000203	0.000409
protein <i>O</i>-[<i>N</i>-acetyl]-glucosylation	HumanCyc	2	C00080;C00001	5 (5)	0.000203	0.000409
ARMS-mediated activation	Reactome	2	C00002;C00008	5 (5)	0.000203	0.000409
Abnormal conversion of 2-oxoglutarate to 2-hydroxyglutarate	Reactome	2	C00026;C00080	5 (5)	0.000203	0.000409
DCC mediated attractive signaling	Reactome	2	C00002;C00008	5 (5)	0.000203	0.000409
hypusine biosynthesis	HumanCyc	2	C00080;C00001	5 (5)	0.000203	0.000409
PRPP biosynthesis	HumanCyc	2	C00002;C00080	5 (6)	0.000203	0.000409
Signaling by FGFR1 fusion mutants	Reactome	2	C00002;C00008	5 (7)	0.000203	0.000409
Interleukin-3_ 5 and GM-CSF signaling	Reactome	2	C00002;C00008	5 (5)	0.000203	0.000409
Vitamin K metabolism	EHMN	2	C00004;C00003	5 (5)	0.000203	0.000409
WNT5A-dependent internalization of FZD4	Reactome	2	C00002;C00008	5 (5)	0.000203	0.000409
P2Y receptors	Reactome	2	C00002;C00008	5 (6)	0.000203	0.000409
CD28 dependent Vav1 pathway	Reactome	2	C00002;C00008	5 (5)	0.000203	0.000409
bupropion degradation	HumanCyc	2	C00080;C00001	5 (10)	0.000203	0.000409
Signal amplification	Reactome	2	C00002;C00008	5 (5)	0.000203	0.000409
Disinhibition of SNARE formation	Reactome	2	C00002;C00008	5 (5)	0.000203	0.000409
Response to elevated platelet cytosolic Ca2+	Wikipathways	2	C00002;C00008	5 (5)	0.000203	0.000409
Signal amplification	Wikipathways	2	C00002;C00008	5 (5)	0.000203	0.000409
FCERI mediated MAPK activation	Reactome	2	C00002;C00008	5 (5)	0.000203	0.000409
Influenza Life Cycle	Wikipathways	2	C00080;C00009	5 (6)	0.000203	0.000409
Host Interactions of HIV factors	Wikipathways	2	C00009;C00001	5 (5)	0.000203	0.000409
Regulation of Ras family activation	PID	2	C00002;C00009	5 (5)	0.000203	0.000409
Interleukin-2 signaling	Reactome	2	C00002;C00008	5 (5)	0.000203	0.000409
thiamin salvage III	HumanCyc	2	C00002;C00080	5 (5)	0.000203	0.000409
CREB phosphorylation through the activation of Adenylate Cyclase	Reactome	2	C00002;C00008	5 (5)	0.000203	0.000409
Activation of NF-kappaB in B cells	Reactome	2	C00002;C00008	5 (5)	0.000203	0.000409
Methylation Pathways	Wikipathways	2	C00002;C00009	5 (5)	0.000203	0.000409
Amino acid conjugation	Wikipathways	2	C00002;C00009	5 (5)	0.000203	0.000409
CREB phosphorylation through the activation of CaMKII	Reactome	2	C00002;C00008	5 (5)	0.000203	0.000409
Meiosis	Reactome	2	C00002;C00008	5 (5)	0.000203	0.000409
Tat-mediated elongation of the HIV-1 transcript	Reactome	2	C00002;C00008	5 (5)	0.000203	0.000409
CMP phosphorylation	HumanCyc	2	C00002;C00008	5 (5)	0.000203	0.000409
HIV Transcription Elongation	Reactome	2	C00002;C00008	5 (5)	0.000203	0.000409
G beta:gamma signalling through PI3Kgamma	Reactome	2	C00002;C00008	5 (5)	0.000203	0.000409
G alpha (i) signalling events	Reactome	4	C00042;C00002;C00008;C00026	67 (83)	0.000212	0.000427
G alpha (s) signalling events	Reactome	3	C00001;C00002;C00009	27 (27)	0.000231	0.000467
Translation	Reactome	3	C00002;C00008;C00009	28 (29)	0.000258	0.000521
Phenylalanine metabolism - Homo sapiens (human)	KEGG	4	C00042;C00091;C00024;C00122	72 (72)	0.00028	0.000563
acyl-CoA hydrolysis	HumanCyc	3	C00010;C00080;C00001	29 (39)	0.000287	0.000579
D-<i>myo</i>-inositol (1_4_5)-trisphosphate degradation	HumanCyc	2	C00001;C00009	6 (6)	0.000303	0.000599
Signalling to ERKs	Reactome	2	C00002;C00008	6 (6)	0.000303	0.000599
&alpha;-tocopherol degradation	HumanCyc	2	C00080;C00001	6 (9)	0.000303	0.000599
Platelet sensitization by LDL	Reactome	2	C00002;C00008	6 (6)	0.000303	0.000599
<i>myo</i>-inositol <i>de novo</i> biosynthesis	HumanCyc	2	C00001;C00009	6 (6)	0.000303	0.000599
Negative regulation of the PI3K/AKT network	Reactome	2	C00001;C00009	6 (6)	0.000303	0.000599
Hypusine synthesis from eIF5A-lysine	Reactome	2	C00003;C00080	6 (6)	0.000303	0.000599
aspirin-triggered lipoxin biosynthesis	HumanCyc	2	C00080;C00001	6 (9)	0.000303	0.000599
Signaling by FGFR1 mutants	Reactome	2	C00002;C00008	6 (11)	0.000303	0.000599
D4&E4-neuroprostanes formation	EHMN	2	C00080;C00001	6 (6)	0.000303	0.000599
DNA strand elongation	Reactome	2	C00002;C00008	6 (6)	0.000303	0.000599
Nucleotide-like (purinergic) receptors	Reactome	2	C00002;C00008	6 (7)	0.000303	0.000599
Signaling by Interleukins	Reactome	2	C00002;C00008	6 (8)	0.000303	0.000599
Hedgehog _off_ state	Reactome	2	C00002;C00008	6 (6)	0.000303	0.000599
L-serine degradation	HumanCyc	2	C00080;C00001	6 (7)	0.000303	0.000599
thyroid hormone biosynthesis	HumanCyc	2	C00080;C00001	6 (6)	0.000303	0.000599
Signaling by ERBB2	Wikipathways	2	C00002;C00008	6 (6)	0.000303	0.000599
CD28 co-stimulation	Reactome	2	C00002;C00008	6 (6)	0.000303	0.000599
Lagging Strand Synthesis	Reactome	2	C00002;C00008	6 (6)	0.000303	0.000599
Rap1 signalling	Reactome	2	C00002;C00008	6 (6)	0.000303	0.000599
GDP-L-fucose biosynthesis I (from GDP-D-mannose)	HumanCyc	2	C00080;C00001	6 (7)	0.000303	0.000599
Rap1 signalling	Wikipathways	2	C00002;C00008	6 (6)	0.000303	0.000599
DAP12 interactions	Wikipathways	2	C00002;C00008	6 (6)	0.000303	0.000599
Osteopontin-mediated events	PID	2	C00002;C00008	6 (6)	0.000303	0.000599
lipoate salvage	HumanCyc	2	C00002;C00080	6 (6)	0.000303	0.000599
Signaling by SCF-KIT	Wikipathways	2	C00002;C00008	6 (6)	0.000303	0.000599
MyD88-Mal cascade initiated on plasma membrane	Wikipathways	2	C00002;C00008	6 (8)	0.000303	0.000599
FRS2-mediated cascade	Reactome	2	C00002;C00008	6 (6)	0.000303	0.000599
SHC-mediated cascade	Reactome	2	C00002;C00008	6 (6)	0.000303	0.000599
oxidized GTP and dGTP detoxification	HumanCyc	2	C00080;C00001	6 (10)	0.000303	0.000599
melatonin degradation III	HumanCyc	2	C00080;C00001	6 (7)	0.000303	0.000599
PKA-mediated phosphorylation of CREB	Reactome	2	C00002;C00008	6 (6)	0.000303	0.000599
Transport of glucose and other sugars_ bile salts and organic acids_ metal ions and amine compounds	Reactome	4	C00042;C00158;C00080;C00026	78 (83)	0.000381	0.000753
Purine catabolism	Reactome	3	C00001;C00008;C00009	32 (32)	0.000387	0.000764
Arachidonic acid metabolism	Reactome	4	C00004;C00003;C00080;C00001	80 (102)	0.00042	0.000822
nicotine degradation III	HumanCyc	2	C00080;C00001	7 (24)	0.000423	0.000822
Synthesis of (16-20)-hydroxyeicosatetraenoic acids (HETE)	Reactome	2	C00080;C00001	7 (11)	0.000423	0.000822
Platelet calcium homeostasis	Reactome	2	C00002;C00080	7 (7)	0.000423	0.000822
glycogenolysis	HumanCyc	2	C00001;C00009	7 (7)	0.000423	0.000822
Conjugation of salicylate with glycine	Reactome	2	C00010;C00002	7 (8)	0.000423	0.000822
Antigen activates B Cell Receptor (BCR) leading to generation of second messengers	Reactome	2	C00002;C00008	7 (7)	0.000423	0.000822
Capecitabine Action Pathway	SMPDB	2	C00001;C00009	7 (7)	0.000423	0.000822
spermidine biosynthesis	HumanCyc	2	C00011;C00080	7 (7)	0.000423	0.000822
Desipramine Metabolism Pathway	SMPDB	2	C00080;C00001	7 (7)	0.000423	0.000822
Capecitabine Metabolism Pathway	SMPDB	2	C00001;C00009	7 (7)	0.000423	0.000822
Biotin Metabolism	SMPDB	2	C00002;C00001	7 (7)	0.000423	0.000822
Intracellular Signalling Through FSH Receptor and Follicle Stimulating Hormone	SMPDB	2	C00002;C00009	7 (7)	0.000423	0.000822
Multiple carboxylase deficiency_ neonatal or early onset form	SMPDB	2	C00002;C00001	7 (7)	0.000423	0.000822
Biotinidase Deficiency	SMPDB	2	C00002;C00001	7 (7)	0.000423	0.000822
PCP/CE pathway	Reactome	2	C00002;C00008	7 (7)	0.000423	0.000822
Arachidonate production from DAG	Reactome	2	C00080;C00001	7 (7)	0.000423	0.000822
spermine biosynthesis	HumanCyc	2	C00011;C00080	7 (7)	0.000423	0.000822
Adenylate cyclase activating pathway	Reactome	2	C00002;C00009	7 (7)	0.000423	0.000822
Acyl chain remodelling of PI	Reactome	2	C00010;C00001	7 (8)	0.000423	0.000822
Acyl chain remodelling of PG	Reactome	2	C00010;C00001	7 (8)	0.000423	0.000822
STING mediated induction of host immune responses	Reactome	2	C00002;C00008	7 (9)	0.000423	0.000822
Regulation of Water Balance by Renal Aquaporins	Wikipathways	2	C00002;C00001	7 (7)	0.000423	0.000822
Polycystic Kidney Disease Pathway	Wikipathways	2	C00002;C00008	7 (8)	0.000423	0.000822
Nucleotide-binding domain_ leucine rich repeat containing receptor (NLR) signaling pathways	Wikipathways	2	C00002;C00008	7 (10)	0.000423	0.000822
Signaling by ERBB4	Wikipathways	2	C00002;C00008	7 (8)	0.000423	0.000822
CREB phosphorylation through the activation of Ras	Reactome	2	C00002;C00008	7 (7)	0.000423	0.000822
Intracellular Signalling Through LHCGR Receptor and Luteinizing Hormone/Choriogonadotropin	SMPDB	2	C00002;C00009	7 (7)	0.000423	0.000822
Vasopressin regulates renal water homeostasis via Aquaporins	Reactome	2	C00002;C00001	7 (7)	0.000423	0.000822
G-protein beta:gamma signalling	Reactome	2	C00002;C00008	7 (7)	0.000423	0.000822
p130Cas linkage to MAPK signaling for integrins	Reactome	2	C00002;C00008	7 (7)	0.000423	0.000822
Gastrin-CREB signalling pathway via PKC and MAPK	Wikipathways	3	C00002;C00008;C00080	36 (40)	0.00055	0.00107
pregnenolone biosynthesis	HumanCyc	2	C00080;C00001	8 (8)	0.000563	0.00107
estradiol biosynthesis II	HumanCyc	2	C00080;C00001	8 (8)	0.000563	0.00107
Sterols are 12-hydroxylated by CYP8B1	Reactome	2	C00080;C00001	8 (10)	0.000563	0.00107
Synthesis of IPs in the ER lumen	Reactome	2	C00001;C00009	8 (8)	0.000563	0.00107
methylglyoxal degradation I	HumanCyc	2	C00080;C00001	8 (9)	0.000563	0.00107
COX reactions	Reactome	2	C00080;C00001	8 (8)	0.000563	0.00107
heparan sulfate biosynthesis (late stages)	HumanCyc	2	C00080;C00001	8 (8)	0.000563	0.00107
Fructose catabolism	Reactome	2	C00002;C00008	8 (8)	0.000563	0.00107
pyrimidine deoxyribonucleotide phosphorylation	HumanCyc	2	C00002;C00008	8 (8)	0.000563	0.00107
Tolerance of reactive oxygen produced by macrophages	Reactome	2	C00080;C00001	8 (8)	0.000563	0.00107
Conjugation of benzoate with glycine	Reactome	2	C00010;C00002	8 (8)	0.000563	0.00107
Conjugation of phenylacetate with glutamine	Reactome	2	C00010;C00002	8 (8)	0.000563	0.00107
EPHB-mediated forward signaling	Reactome	2	C00002;C00008	8 (8)	0.000563	0.00107
L-dopachrome biosynthesis	HumanCyc	2	C00080;C00001	8 (8)	0.000563	0.00107
Mtb iron assimilation by chelation	Reactome	2	C00080;C00001	8 (11)	0.000563	0.00107
EPH-Ephrin signaling	Reactome	2	C00002;C00008	8 (8)	0.000563	0.00107
Gamma-carboxylation of protein precursors	Reactome	2	C00011;C00001	8 (8)	0.000563	0.00107
Gamma-carboxylation_ transport_ and amino-terminal cleavage of proteins	Reactome	2	C00011;C00001	8 (8)	0.000563	0.00107
Acyl chain remodelling of PC	Reactome	2	C00010;C00001	8 (8)	0.000563	0.00107
Intracellular Signalling Through Histamine H2 Receptor and Histamine	SMPDB	2	C00002;C00009	8 (8)	0.000563	0.00107
phosphatidylcholine biosynthesis pathway	BioCarta	2	C00002;C00008	8 (8)	0.000563	0.00107
Excitatory Neural Signalling Through 5-HTR 4 and Serotonin	SMPDB	2	C00002;C00009	8 (8)	0.000563	0.00107
L-cysteine degradation II	HumanCyc	2	C00026;C00080	8 (8)	0.000563	0.00107
Downstream TCR signaling	Reactome	2	C00002;C00008	8 (8)	0.000563	0.00107
Excitatory Neural Signalling Through 5-HTR 7 and Serotonin	SMPDB	2	C00002;C00009	8 (8)	0.000563	0.00107
Excitatory Neural Signalling Through 5-HTR 6 and Serotonin	SMPDB	2	C00002;C00009	8 (8)	0.000563	0.00107
Acyl chain remodelling of PS	Reactome	2	C00010;C00001	8 (8)	0.000563	0.00107
The retinoid cycle in cones (daylight vision)	Reactome	2	C00080;C00001	8 (8)	0.000563	0.00107
Acyl chain remodelling of PE	Reactome	2	C00010;C00001	8 (8)	0.000563	0.00107
GPVI-mediated activation cascade	Wikipathways	2	C00002;C00008	8 (8)	0.000563	0.00107
lipoate biosynthesis and incorporation	HumanCyc	2	C00002;C00080	8 (8)	0.000563	0.00107
Vitamin digestion and absorption - Homo sapiens (human)	KEGG	3	C00010;C00003;C00080	38 (38)	0.000646	0.00123
Bile secretion - Homo sapiens (human)	KEGG	5	C00011;C00024;C00026;C00080;C00001	162 (162)	0.000677	0.00129
GABAergic synapse - Homo sapiens (human)	KEGG	2	C00042;C00026	9 (9)	0.000721	0.00136
Constitutive Signaling by EGFRvIII	Reactome	2	C00002;C00008	9 (11)	0.000721	0.00136
Acyl chain remodeling of DAG and TAG	Reactome	2	C00010;C00001	9 (9)	0.000721	0.00136
mitochondrial L-carnitine shuttle	HumanCyc	2	C00010;C00024	9 (12)	0.000721	0.00136
diphthamide biosynthesis	HumanCyc	2	C00002;C00080	9 (9)	0.000721	0.00136
Intracellular Signalling Through Adenosine Receptor A2b and Adenosine	SMPDB	2	C00002;C00009	9 (9)	0.000721	0.00136
Intracellular Signalling Through Adenosine Receptor A2a and Adenosine	SMPDB	2	C00002;C00009	9 (9)	0.000721	0.00136
Intracellular Signalling Through Prostacyclin Receptor and Prostacyclin	SMPDB	2	C00002;C00009	9 (9)	0.000721	0.00136
Pyruvaldehyde Degradation	SMPDB	2	C00080;C00001	9 (9)	0.000721	0.00136
Signaling by FGFR mutants	Reactome	2	C00002;C00008	9 (15)	0.000721	0.00136
Mismatch repair (MMR) directed by MSH2:MSH6 (MutSalpha)	Reactome	2	C00002;C00008	9 (9)	0.000721	0.00136
Mismatch repair (MMR) directed by MSH2:MSH3 (MutSbeta)	Reactome	2	C00002;C00008	9 (9)	0.000721	0.00136
Mismatch Repair	Reactome	2	C00002;C00008	9 (9)	0.000721	0.00136
glucocorticoid biosynthesis	HumanCyc	2	C00080;C00001	9 (9)	0.000721	0.00136
Vitamin D (calciferol) metabolism	Reactome	2	C00080;C00001	9 (9)	0.000721	0.00136
Cytosolic sensors of pathogen-associated DNA	Reactome	2	C00002;C00008	9 (14)	0.000721	0.00136
Phenylacetate Metabolism	SMPDB	2	C00010;C00002	9 (9)	0.000721	0.00136
GPVI-mediated activation cascade	Reactome	2	C00002;C00008	9 (9)	0.000721	0.00136
Signaling by PDGF	Wikipathways	2	C00002;C00008	9 (9)	0.000721	0.00136
Calcium Regulation in the Cardiac Cell	Wikipathways	2	C00008;C00009	9 (9)	0.000721	0.00136
dolichol and dolichyl phosphate biosynthesis	HumanCyc	2	C00080;C00001	9 (11)	0.000721	0.00136
Post NMDA receptor activation events	Reactome	2	C00002;C00008	9 (9)	0.000721	0.00136
Regulation of IFNA signaling	Reactome	2	C00001;C00009	9 (9)	0.000721	0.00136
melatonin degradation II	HumanCyc	2	C00080;C00001	9 (11)	0.000721	0.00136
cardiac protection against ros	BioCarta	2	C00002;C00001	9 (10)	0.000721	0.00136
Xenobiotics metabolism	EHMN	4	C00004;C00003;C00080;C00001	93 (93)	0.000746	0.0014
mineralocorticoid biosynthesis	HumanCyc	2	C00080;C00001	10 (10)	0.000899	0.00167
Aromatic amines can be N-hydroxylated or N-dealkylated by CYP1A2	Reactome	2	C00080;C00001	10 (10)	0.000899	0.00167
Uptake and actions of bacterial toxins	Reactome	2	C00002;C00003	10 (11)	0.000899	0.00167
Glycogen synthesis	Reactome	2	C00001;C00009	10 (10)	0.000899	0.00167
heparan sulfate biosynthesis	HumanCyc	2	C00080;C00001	10 (10)	0.000899	0.00167
Ibuprofen Metabolism Pathway	SMPDB	2	C00080;C00001	10 (10)	0.000899	0.00167
Estrogen biosynthesis	Reactome	2	C00080;C00001	10 (10)	0.000899	0.00167
tetrahydrobiopterin <i>de novo</i> biosynthesis	HumanCyc	2	C00080;C00001	10 (10)	0.000899	0.00167
Calcium signaling pathway - Homo sapiens (human)	KEGG	2	C00004;C00002	10 (10)	0.000899	0.00167
Degradation of Superoxides	SMPDB	2	C00080;C00001	10 (10)	0.000899	0.00167
Celecoxib Metabolism Pathway	SMPDB	2	C00080;C00001	10 (10)	0.000899	0.00167
Putative anti-Inflammatory metabolites formation from EPA	EHMN	2	C00080;C00001	10 (10)	0.000899	0.00167
Vitamin B12 (cyanocobalamin) metabolism	EHMN	2	C00080;C00001	10 (10)	0.000899	0.00167
Pregnenolone biosynthesis	Reactome	2	C00080;C00001	10 (13)	0.000899	0.00167
Constitutive PI3K/AKT Signaling in Cancer	Reactome	2	C00002;C00008	10 (18)	0.000899	0.00167
Factors involved in megakaryocyte development and platelet production	Reactome	2	C00002;C00008	10 (11)	0.000899	0.00167
Synthesis of DNA	Wikipathways	2	C00002;C00008	10 (10)	0.000899	0.00167
Factors involved in megakaryocyte development and platelet production	Wikipathways	2	C00002;C00008	10 (11)	0.000899	0.00167
Sulfation Biotransformation Reaction	Wikipathways	2	C00002;C00008	10 (10)	0.000899	0.00167
Negative epigenetic regulation of rRNA expression	Reactome	2	C00002;C00003	10 (12)	0.000899	0.00167
vitamin D<sub>3</sub> biosynthesis	HumanCyc	2	C00080;C00001	10 (10)	0.000899	0.00167
tetrahydrofolate salvage from 5_10-methenyltetrahydrofolate	HumanCyc	2	C00080;C00001	10 (10)	0.000899	0.00167
Synthesis of IPs in the nucleus	Reactome	2	C00002;C00008	10 (14)	0.000899	0.00167
Propanoate metabolism - Homo sapiens (human)	KEGG	3	C00042;C00091;C00024	44 (44)	0.000997	0.00185
Eicosanoids	Reactome	2	C00080;C00001	11 (13)	0.0011	0.00202
Vitamins	Reactome	2	C00080;C00001	11 (13)	0.0011	0.00202
Plasmalogen biosynthesis	Reactome	2	C00010;C00080	11 (12)	0.0011	0.00202
Synthesis of UDP-N-acetyl-glucosamine	Reactome	2	C00010;C00024	11 (11)	0.0011	0.00202
Telomere Maintenance	Wikipathways	2	C00002;C00008	11 (11)	0.0011	0.00202
Acyl chain remodeling of CL	Reactome	2	C00010;C00001	11 (12)	0.0011	0.00202
reactive oxygen species degradation	HumanCyc	2	C00080;C00001	11 (11)	0.0011	0.00202
Cell surface interactions at the vascular wall	Wikipathways	2	C00002;C00008	11 (11)	0.0011	0.00202
Activation of NMDA receptor upon glutamate binding and postsynaptic events	Reactome	2	C00002;C00008	11 (11)	0.0011	0.00202
Signaling by NOTCH	Reactome	2	C00002;C00008	11 (11)	0.0011	0.00202
Phosphate bond hydrolysis by NUDT proteins	Reactome	2	C00001;C00009	11 (22)	0.0011	0.00202
FCGR activation	Reactome	2	C00002;C00008	11 (11)	0.0011	0.00202
Vitamin B12 Metabolism	Wikipathways	3	C00091;C00004;C00003	46 (59)	0.00114	0.0021
Fatty acids	Reactome	2	C00080;C00001	12 (14)	0.00131	0.00241
Miscellaneous substrates	Reactome	2	C00080;C00001	12 (15)	0.00131	0.00241
FMO oxidises nucleophiles	Reactome	2	C00080;C00001	12 (13)	0.00131	0.00241
Constitutive Signaling by Ligand-Responsive EGFR Cancer Variants	Reactome	2	C00002;C00008	12 (19)	0.00131	0.00241
Acetylation	Reactome	2	C00010;C00024	12 (14)	0.00131	0.00241
Synaptic vesicle cycle - Homo sapiens (human)	KEGG	2	C00002;C00080	12 (12)	0.00131	0.00241
Cholinergic synapse - Homo sapiens (human)	KEGG	2	C00010;C00024	12 (12)	0.00131	0.00241
Cell surface interactions at the vascular wall	Reactome	2	C00002;C00008	12 (12)	0.00131	0.00241
chrebp regulation by carbohydrates and camp	BioCarta	2	C00010;C00002	12 (12)	0.00131	0.00241
Folate Metabolism	Wikipathways	3	C00002;C00008;C00001	51 (65)	0.00154	0.00282
tryptophan degradation to 2-amino-3-carboxymuconate semialdehyde	HumanCyc	2	C00080;C00001	13 (13)	0.00155	0.00282
Vitamin K Metabolism	SMPDB	2	C00011;C00001	13 (13)	0.00155	0.00282
Sulfide oxidation to sulfate	Reactome	2	C00080;C00001	13 (14)	0.00155	0.00282
Vitamin C metabolism	EHMN	2	C00080;C00001	13 (13)	0.00155	0.00282
Synthesis of DNA	Reactome	2	C00002;C00008	13 (13)	0.00155	0.00282
Synthesis of PG	Reactome	2	C00001;C00009	13 (13)	0.00155	0.00282
Organic anion transporters	Reactome	2	C00080;C00009	13 (13)	0.00155	0.00282
Synthesis of 5-eicosatetraenoic acids	Reactome	2	C00080;C00001	13 (13)	0.00155	0.00282
nicotine degradation IV	HumanCyc	2	C00080;C00001	14 (28)	0.0018	0.00327
Conjugation of carboxylic acids	Reactome	2	C00010;C00002	14 (15)	0.0018	0.00327
Amino Acid conjugation	Reactome	2	C00010;C00002	14 (15)	0.0018	0.00327
dTMP <i>de novo</i> biosynthesis (mitochondrial)	HumanCyc	2	C00080;C00001	14 (14)	0.0018	0.00327
Aflatoxin activation and detoxification	Reactome	2	C00080;C00001	14 (25)	0.0018	0.00327
Defective ACY1 causes encephalopathy	Reactome	2	C00080;C00001	14 (25)	0.0018	0.00327
Telomere Maintenance	Reactome	2	C00002;C00008	14 (14)	0.0018	0.00327
Extension of Telomeres	Reactome	2	C00002;C00008	14 (14)	0.0018	0.00327
histidine degradation	HumanCyc	2	C00080;C00001	14 (14)	0.0018	0.00327
Signaling by the B Cell Receptor (BCR)	Wikipathways	2	C00002;C00008	14 (14)	0.0018	0.00327
Telomere C-strand (Lagging Strand) Synthesis	Reactome	2	C00002;C00008	14 (14)	0.0018	0.00327
Aquaporin-mediated transport	Reactome	2	C00002;C00001	14 (14)	0.0018	0.00327
Glyoxylate metabolism	Reactome	2	C00080;C00001	15 (15)	0.00207	0.00374
Ubiquinol biosynthesis	Reactome	2	C00080;C00001	15 (22)	0.00207	0.00374
Platelet activation - Homo sapiens (human)	KEGG	2	C00002;C00008	15 (15)	0.00207	0.00374
Chromosome Maintenance	Reactome	2	C00002;C00008	15 (15)	0.00207	0.00374
Glycolysis and Gluconeogenesis	Wikipathways	2	C00024;C00036	15 (16)	0.00207	0.00374
Nicotinamide salvaging	Reactome	2	C00080;C00001	15 (15)	0.00207	0.00374
Synthesis of epoxy (EET) and dihydroxyeicosatrienoic acids (DHET)	Reactome	2	C00080;C00001	15 (15)	0.00207	0.00374
Synthesis of glycosylphosphatidylinositol (GPI)	Reactome	2	C00010;C00001	15 (18)	0.00207	0.00374
CYP2E1 reactions	Reactome	2	C00080;C00001	16 (19)	0.00236	0.00426
VEGFR2 mediated vascular permeability	Reactome	2	C00002;C00008	16 (16)	0.00236	0.00426
Thyroxine biosynthesis	Reactome	2	C00080;C00001	16 (16)	0.00236	0.00426
Post-translational modification- synthesis of GPI-anchored proteins	Wikipathways	2	C00010;C00001	16 (19)	0.00236	0.00426
Post-translational modification: synthesis of GPI-anchored proteins	Reactome	2	C00010;C00001	17 (20)	0.00267	0.0048
Tyrosine hydroxylase deficiency	SMPDB	2	C00011;C00001	17 (18)	0.00267	0.0048
Catecholamine Biosynthesis	SMPDB	2	C00011;C00001	17 (18)	0.00267	0.0048
Aromatic L-Aminoacid Decarboxylase Deficiency	SMPDB	2	C00011;C00001	17 (18)	0.00267	0.0048
Detoxification of Reactive Oxygen Species	Reactome	2	C00080;C00001	17 (20)	0.00267	0.0048
superpathway of melatonin degradation	HumanCyc	2	C00080;C00001	18 (24)	0.00299	0.00538
tRNA Aminoacylation	Wikipathways	3	C00001;C00002;C00009	65 (65)	0.00309	0.00556
Cytosolic tRNA aminoacylation	Reactome	3	C00001;C00002;C00009	66 (66)	0.00323	0.0058
Mitochondrial tRNA aminoacylation	Reactome	3	C00001;C00002;C00009	66 (66)	0.00323	0.0058
tRNA Aminoacylation	Reactome	3	C00001;C00002;C00009	66 (66)	0.00323	0.0058
Tamoxifen Action Pathway	SMPDB	2	C00080;C00001	19 (20)	0.00333	0.00597
Ubiquinone Biosynthesis	SMPDB	2	C00080;C00001	19 (19)	0.00333	0.00597
Tamoxifen Metabolism Pathway	SMPDB	2	C00080;C00001	19 (20)	0.00333	0.00597
Fatty Acid Biosynthesis	SMPDB	2	C00010;C00024	19 (31)	0.00333	0.00597
Vitamin B6 Metabolism	SMPDB	2	C00009;C00001	20 (20)	0.00369	0.00661
Hypophosphatasia	SMPDB	2	C00009;C00001	20 (20)	0.00369	0.00661
eNOS activation	Reactome	2	C00002;C00008	20 (20)	0.00369	0.00661
Retinoid metabolism and transport	Reactome	2	C00080;C00001	21 (29)	0.00407	0.00728
Synthesis of Leukotrienes (LT) and Eoxins (EX)	Reactome	2	C00080;C00001	21 (28)	0.00407	0.00728
Taurine and hypotaurine metabolism - Homo sapiens (human)	KEGG	2	C00024;C00026	22 (22)	0.00446	0.00797
fatty acid activation	HumanCyc	2	C00010;C00002	22 (38)	0.00446	0.00797
[truncated: 511 more rows]

## Sheet: MetaboAnalyst_ORA_top
KEGG pathway	Hits	Total	P-value	FDR	Impact
Citrate cycle (TCA cycle)	8	20	3.282e-13	2.6256e-11	0.45854
Glyoxylate and dicarboxylate metabolism	8	50	1.2361e-09	4.9446e-08	0.0418
Butanoate metabolism	5	40	9.6175e-06	0.00025647	0.13237
Alanine, aspartate and glutamate metabolism	4	24	2.6706e-05	0.00053411	0.00855
Methane metabolism	3	34	0.002139	0.031039	0.16385

## Sheet: MetaboAnalyst_ORA_raw
	Total	Expected	Hits	Raw p	-log(p)	Holm adjust	FDR	Impact
Citrate cycle (TCA cycle)	20	0.15787	8	3.282e-13	28.745	2.6256e-11	2.6256e-11	0.45854
Glyoxylate and dicarboxylate metabolism	50	0.39468	8	1.2361e-09	20.511	9.7655e-08	4.9446e-08	0.0418
Butanoate metabolism	40	0.31575	5	9.6175e-06	11.552	0.00075016	0.00025647	0.13237
Alanine, aspartate and glutamate metabolism	24	0.18945	4	2.6706e-05	10.531	0.0020563	0.00053411	0.00855
Methane metabolism	34	0.26838	3	0.002139	6.1474	0.16257	0.031039	0.16385
Propanoate metabolism	35	0.27628	3	0.0023279	6.0628	0.17459	0.031039	0.05741
Glycolysis or Gluconeogenesis	31	0.2447	2	0.023959	3.7314	1	0.2261	0.04202
Lysine biosynthesis	32	0.2526	2	0.025436	3.6716	1	0.2261	0
Pyruvate metabolism	32	0.2526	2	0.025436	3.6716	1	0.2261	0.24876
Purine metabolism	92	0.72622	3	0.033596	3.3934	1	0.26877	0.0459
Valine, leucine and isoleucine degradation	40	0.31575	2	0.038532	3.2563	1	0.27302	0.04898
Nicotinate and nicotinamide metabolism	44	0.34732	2	0.045868	3.082	1	0.27302	0.0015
Synthesis and degradation of ketone bodies	6	0.047362	1	0.046484	3.0686	1	0.27302	0
Phenylalanine metabolism	45	0.35521	2	0.047778	3.0412	1	0.27302	0
Fatty acid metabolism	50	0.39468	2	0.057759	2.8515	1	0.30805	0.21301
D-Glutamine and D-glutamate metabolism	11	0.08683	1	0.08365	2.4811	1	0.41825	0
Tyrosine metabolism	76	0.59992	2	0.11913	2.1275	1	0.54109	0
Arginine and proline metabolism	77	0.60781	2	0.12174	2.1058	1	0.54109	0
Taurine and hypotaurine metabolism	20	0.15787	1	0.14712	1.9165	1	0.61562	0
Riboflavin metabolism	21	0.16577	1	0.1539	1.8714	1	0.61562	0.01781
Valine, leucine and isoleucine biosynthesis	27	0.21313	1	0.19357	1.6421	1	0.66671	0
Pantothenate and CoA biosynthesis	27	0.21313	1	0.19357	1.6421	1	0.66671	0.00854
Fatty acid elongation in mitochondria	27	0.21313	1	0.19357	1.6421	1	0.66671	0.26765
beta-Alanine metabolism	28	0.22102	1	0.20001	1.6094	1	0.66671	0.01119
Vitamin B6 metabolism	32	0.2526	1	0.22528	1.4904	1	0.71224	0.01914
Terpenoid backbone biosynthesis	33	0.26049	1	0.23148	1.4633	1	0.71224	0
Glutathione metabolism	38	0.29996	1	0.26177	1.3403	1	0.73845	0
Inositol phosphate metabolism	39	0.30785	1	0.26769	1.3179	1	0.73845	0
Nitrogen metabolism	39	0.30785	1	0.26769	1.3179	1	0.73845	0.0249
Folate biosynthesis	42	0.33153	1	0.28518	1.2546	1	0.74166	0
Histidine metabolism	44	0.34732	1	0.29662	1.2153	1	0.74166	0
Ascorbate and aldarate metabolism	45	0.35521	1	0.30228	1.1964	1	0.74166	0
Lysine degradation	47	0.371	1	0.31346	1.1601	1	0.74166	0
Glycine, serine and threonine metabolism	48	0.37889	1	0.31899	1.1426	1	0.74166	0.00487
Fatty acid biosynthesis	49	0.38679	1	0.32447	1.1255	1	0.74166	0.0218
Tryptophan metabolism	79	0.6236	1	0.47085	0.75321	1	1	0
