# Supplementary material for: Null diffusion-based enrichment for metabolomics data
Source: PLoS One. 2017 Dec 6;12(12):e0189012. doi: 10.1371/journal.pone.0189012 (PMC5718512; doi:10.1371/journal.pone.0189012)
Supplement: S3 Table — Reported pathways for the MetaboAnalyst example data using top 250 z-scores in heat diffusion, IMPaLA and MetaboAnalyst. (XLSX) [file pone.0189012.s003.xlsx]

## Sheet: Comment
Using this data, IMPaLA and MetaboAnalyst build medium sized lists, which also strongly agree on the affected metabolic pathways. Differences may arise from the fact that the tested collection of pathways differ between them; for instance, MetaboAnalyst test only 80 pathways for Homo Sapiens in the KEGG database. Pathways Central carbon metabolism in cancer and Mineral absorption are excluded fro…
There is an interesting hit: Synthesis and degradation of ketone bodies. MetaboAn- alyst shows that this pathway is suggestive despite not being significant (adjusted p-value of 0.14); moreover, the topological role of the affected compound lying on it captures a 0.7 out of 1 centrality. As our scores inherently combines over representation with topological features, our method pinpoints this pat…
In the figure: KEGG pathway, Synthesis and degradation of ketone bodies, plotted by Metaboanalyst. The pathway is depicted as a directed graph in which the list of affected compounds is highlighted in red. This representation aims at a better understanding of the topological relevance of the affected compounds; in this case, the proportion of centrality captured by this single one is 0.7.
Another pathway reported by our approach, Glutathione metabolism, is not found in the alterna- tives. However, they suggest closely related pathways like Cysteine and methionine metabolism, Taurine and hypotaurine metabolism, Alanine, aspartate and glutamate metabolism and Cyanoamino acid metabolism. In addition of suggesting the whole pathway Arginine and proline metabolism we specifically highl…
Finally, in this case there are some newly suggested compounds as well.

## Sheet: InputData
KEGG compound	Name
C00164	Acetoacetate
C00099	beta-Alanine
C00300	Creatine
C01026	N,N-Dimethylglycine
C00122	Fumarate
C00037	Glycine
C05330	Homocysteine
C00097	L-Cysteine
C00407	L-Isoleucine
C00079	L-Phenylalanine
C00065	L-Serine
C00188	L-Threonine
C00082	L-Tyrosine
C00183	L-Valine
C00166	Phenylpyruvate
C00163	Propanoate
C00022	Pyruvate
C00213	Sarcosine

## Sheet: hdzscore_top
ID	KEGG pathway	KEGG module
hsa00072	Synthesis and degradation of ketone bodies
hsa00250	Alanine, aspartate and glutamate metabolism
hsa00260	Glycine, serine and threonine metabolism
hsa00270	Cysteine and methionine metabolism
hsa00330	Arginine and proline metabolism
hsa00480	Glutathione metabolism
hsa04978	Mineral absorption
hsa05230	Central carbon metabolism in cancer
M00027		GABA (gamma-Aminobutyrate) shunt
M00029		Urea cycle
M00047		Creatine pathway
M00118		Glutathione biosynthesis, glutamate => glutathione
M00338		Cysteine biosynthesis, homocysteine + serine => cysteine

## Sheet: IMPaLA_ORA_top
KEGG pathway	Hits	Total	P-value	FDR
Protein digestion and absorption	10	47	5.91e-16	7.04e-13
Central carbon metabolism in cancer	9	37	6.51e-15	2.11e-12
Glycine_ serine and threonine metabolism	8	50	1.11e-11	1.65e-09
Aminoacyl-tRNA biosynthesis	8	52	1.54e-11	2.21e-09
Cyanoamino acid metabolism	7	45	3.48e-10	3.19e-08
Mineral absorption	6	29	1.28e-09	8.47e-08
Valine_ leucine and isoleucine biosynthesis	4	23	2.2e-06	9.6e-05
Pantothenate and CoA biosynthesis	4	28	5.03e-06	0.000209
Thiamine metabolism	4	30	6.69e-06	0.000272
ABC transporters	6	123	9.02e-06	0.000362
Phenylalanine metabolism	5	72	1.05e-05	0.000413
Tyrosine metabolism	4	77	0.00029	0.00786
Phenylalanine_ tyrosine and tryptophan biosynthesis	3	35	0.000429	0.0113
Arginine and proline metabolism	4	91	0.000552	0.012
Valine_ leucine and isoleucine degradation - Homo sapiens (human)	3	40	0.000638	0.0138
Butanoate metabolism	3	41	0.000686	0.0146
Propanoate metabolism	3	44	0.000846	0.0177
Nicotinate and nicotinamide metabolism	3	49	0.00116	0.0232
Cysteine and methionine metabolism	3	57	0.0018	0.0305
Glyoxylate and dicarboxylate metabolism	3	58	0.0019	0.0305
Citrate cycle (TCA cycle)	2	20	0.00331	0.0477

## Sheet: IMPaLA_ORA_raw
pathway_name	pathway_source	num_overlapping_metabolites	overlapping_metabolites	num_all_pathway_metabolites	P_metabolites	Q_metabolites
Amino acid and oligopeptide SLC transporters	Reactome	11	C00099;C00065;C00163;C00188;C00037;C00022;C00183;C00407;C00079;C00082;C00097	45 (45)	2.3e-18	8.21e-15
Transport of inorganic cations/anions and amino acids/oligopeptides	Reactome	11	C00099;C00065;C00163;C00188;C00183;C00022;C00037;C00407;C00079;C00082;C00097	48 (48)	5.09e-18	9.1e-15
Protein digestion and absorption - Homo sapiens (human)	KEGG	10	C00099;C00065;C00163;C00188;C00037;C00183;C00407;C00079;C00082;C00097	47 (47)	5.91e-16	7.04e-13
Na+/Cl- dependent neurotransmitter transporters	Reactome	9	C00099;C00065;C00188;C00037;C00183;C00407;C00097;C00082;C00079	31 (31)	1.07e-15	9.53e-13
Amino acid transport across the plasma membrane	Reactome	9	C00099;C00065;C00188;C00037;C00183;C00407;C00097;C00082;C00079	32 (32)	1.48e-15	9.95e-13
Transport of glucose and other sugars_ bile salts and organic acids_ metal ions and amine compounds	Reactome	11	C00099;C00065;C00164;C00188;C00183;C00022;C00037;C00407;C00079;C00082;C00097	78 (83)	1.67e-15	9.95e-13
Endosomal/Vacuolar pathway	Reactome	8	C00065;C00188;C00183;C00037;C00407;C00079;C00082;C00097	20 (20)	2.77e-15	1.41e-12
Amine compound SLC transporters	Reactome	9	C00099;C00065;C00188;C00037;C00183;C00407;C00097;C00082;C00079	35 (35)	3.71e-15	1.47e-12
<i>S</i>-methyl-5-thio-&alpha;-D-ribose 1-phosphate degradation	HumanCyc	9	C00065;C00188;C00037;C00022;C00183;C00407;C00097;C00082;C00079	35 (35)	3.71e-15	1.47e-12
Proton/oligonucleotide cotransporters	Reactome	8	C00065;C00188;C00183;C00037;C00407;C00097;C00082;C00079	21 (21)	4.47e-15	1.6e-12
Central carbon metabolism in cancer - Homo sapiens (human)	KEGG	9	C00065;C00037;C00022;C00183;C00407;C00079;C00082;C00097;C00122	37 (37)	6.51e-15	2.11e-12
Metabolism of amino acids and derivatives	Reactome	13	C00065;C05330;C00164;C00183;C00022;C00037;C00407;C00079;C00082;C00300;C00122;C00097;C01026	181 (190)	1.15e-14	3.41e-12
tRNA charging	HumanCyc	8	C00065;C00188;C00037;C00183;C00407;C00097;C00082;C00079	24 (24)	1.6e-14	4.41e-12
Antigen processing-Cross presentation	Reactome	8	C00065;C00188;C00037;C00183;C00407;C00097;C00082;C00079	29 (29)	9.26e-14	2.21e-11
leukotriene biosynthesis	HumanCyc	8	C00065;C00188;C00037;C00183;C00407;C00097;C00082;C00079	29 (30)	9.26e-14	2.21e-11
Glutathione synthesis and recycling	Reactome	8	C00065;C00188;C00037;C00183;C00407;C00097;C00082;C00079	30 (31)	1.26e-13	2.7e-11
SLC-mediated transmembrane transport	Reactome	12	C00099;C00065;C00163;C00164;C00188;C00183;C00022;C00037;C00407;C00079;C00082;C00097	160 (165)	1.29e-13	2.7e-11
Transport of inorganic cations-anions and amino acids-oligopeptides	Wikipathways	8	C00065;C00188;C00037;C00183;C00407;C00079;C00082;C00097	31 (32)	1.7e-13	3.36e-11
Class I MHC mediated antigen processing & presentation	Reactome	8	C00065;C00188;C00037;C00183;C00407;C00097;C00082;C00079	35 (35)	5.01e-13	9.42e-11
Glutathione conjugation	Reactome	8	C00065;C00188;C00037;C00183;C00407;C00097;C00082;C00079	38 (41)	1.03e-12	1.85e-10
Transmembrane transport of small molecules	Reactome	12	C00099;C00065;C00163;C00164;C00188;C00037;C00022;C00183;C00407;C00079;C00082;C00097	204 (216)	2.45e-12	4.17e-10
&gamma;-glutamyl cycle	HumanCyc	8	C00065;C00188;C00037;C00183;C00407;C00097;C00082;C00079	43 (47)	3.04e-12	4.93e-10
Adaptive Immune System	Reactome	8	C00065;C00188;C00037;C00183;C00407;C00079;C00082;C00097	48 (48)	7.81e-12	1.21e-09
Glycine_ serine and threonine metabolism - Homo sapiens (human)	KEGG	8	C00065;C00188;C00022;C00037;C00097;C01026;C00213;C00300	50 (50)	1.11e-11	1.65e-09
Aminoacyl-tRNA biosynthesis - Homo sapiens (human)	KEGG	8	C00065;C00188;C00037;C00183;C00407;C00079;C00082;C00097	52 (52)	1.54e-11	2.21e-09
3-Phosphoglycerate dehydrogenase deficiency	SMPDB	8	C00065;C00022;C00037;C00097;C00300;C05330;C00213;C01026	55 (55)	2.48e-11	2.69e-09
Non Ketotic Hyperglycinemia	SMPDB	8	C00065;C00022;C00037;C00097;C00300;C05330;C00213;C01026	55 (55)	2.48e-11	2.69e-09
Glycine and Serine Metabolism	SMPDB	8	C00065;C00022;C00037;C00097;C00300;C05330;C00213;C01026	55 (55)	2.48e-11	2.69e-09
Dimethylglycinuria	SMPDB	8	C00065;C00022;C00037;C00097;C00300;C05330;C00213;C01026	55 (55)	2.48e-11	2.69e-09
Hyperglycinemia_ non-ketotic	SMPDB	8	C00065;C00022;C00037;C00097;C00300;C05330;C00213;C01026	55 (55)	2.48e-11	2.69e-09
Dimethylglycine Dehydrogenase Deficiency	SMPDB	8	C00065;C00022;C00037;C00097;C00300;C05330;C00213;C01026	55 (55)	2.48e-11	2.69e-09
Sarcosinemia	SMPDB	8	C00065;C00022;C00037;C00097;C00300;C05330;C00213;C01026	55 (55)	2.48e-11	2.69e-09
Dihydropyrimidine Dehydrogenase Deficiency (DHPD)	SMPDB	8	C00065;C00022;C00037;C00097;C00300;C05330;C00213;C01026	55 (55)	2.48e-11	2.69e-09
tRNA Aminoacylation	Wikipathways	8	C00065;C00188;C00037;C00183;C00407;C00079;C00082;C00097	65 (65)	1.01e-10	1.06e-08
Phase II conjugation	Wikipathways	9	C00065;C00188;C00183;C00037;C00407;C00079;C00082;C00097;C05330	102 (115)	1.05e-10	1.07e-08
Cytosolic tRNA aminoacylation	Reactome	8	C00065;C00188;C00037;C00183;C00407;C00097;C00082;C00079	66 (66)	1.14e-10	1.07e-08
Mitochondrial tRNA aminoacylation	Reactome	8	C00065;C00188;C00037;C00183;C00407;C00097;C00082;C00079	66 (66)	1.14e-10	1.07e-08
tRNA Aminoacylation	Reactome	8	C00065;C00188;C00037;C00183;C00407;C00097;C00082;C00079	66 (66)	1.14e-10	1.07e-08
Cyanoamino acid metabolism - Homo sapiens (human)	KEGG	7	C00065;C00183;C00037;C00407;C00079;C00082;C00097	45 (45)	3.48e-10	3.19e-08
Metabolism of amino acids and derivatives	Wikipathways	10	C00065;C00164;C00022;C00037;C00097;C00079;C00082;C01026;C05330;C00300	174 (187)	4.88e-10	3.77e-08
Phase II conjugation	Reactome	9	C00065;C00188;C00037;C00183;C00407;C00079;C00082;C00097;C05330	122 (145)	5.38e-10	3.77e-08
Defective AHCY causes Hypermethioninemia with S-adenosylhomocysteine hydrolase deficiency (HMAHCHD)	Reactome	9	C00065;C00188;C00037;C00183;C00407;C00079;C00082;C00097;C05330	122 (145)	5.38e-10	3.77e-08
Defective GCLC causes Hemolytic anemia due to gamma-glutamylcysteine synthetase deficiency (HAGGSD)	Reactome	9	C00065;C00188;C00037;C00183;C00407;C00079;C00082;C00097;C05330	122 (145)	5.38e-10	3.77e-08
Defective UGT1A1 causes hyperbilirubinemia	Reactome	9	C00065;C00188;C00037;C00183;C00407;C00079;C00082;C00097;C05330	122 (145)	5.38e-10	3.77e-08
Defective GSS causes Glutathione synthetase deficiency (GSS deficiency)	Reactome	9	C00065;C00188;C00037;C00183;C00407;C00079;C00082;C00097;C05330	122 (145)	5.38e-10	3.77e-08
Defective UGT1A4 causes hyperbilirubinemia	Reactome	9	C00065;C00188;C00037;C00183;C00407;C00079;C00082;C00097;C05330	122 (145)	5.38e-10	3.77e-08
Defective MAT1A causes Methionine adenosyltransferase deficiency (MATD)	Reactome	9	C00065;C00188;C00037;C00183;C00407;C00079;C00082;C00097;C05330	122 (145)	5.38e-10	3.77e-08
Defective OPLAH causes 5-oxoprolinase deficiency (OPLAHD)	Reactome	9	C00065;C00188;C00037;C00183;C00407;C00079;C00082;C00097;C05330	122 (145)	5.38e-10	3.77e-08
Defective SLC35D1 causes Schneckenbecken dysplasia (SCHBCKD)	Reactome	9	C00065;C00188;C00037;C00183;C00407;C00079;C00082;C00097;C05330	122 (145)	5.38e-10	3.77e-08
Defective TPMT causes Thiopurine S-methyltransferase deficiency (TPMT deficiency)	Reactome	9	C00065;C00188;C00037;C00183;C00407;C00079;C00082;C00097;C05330	122 (145)	5.38e-10	3.77e-08
Defective GGT1 causes Glutathionuria (GLUTH)	Reactome	9	C00065;C00188;C00037;C00183;C00407;C00079;C00082;C00097;C05330	122 (145)	5.38e-10	3.77e-08
Immune System	Reactome	8	C00065;C00188;C00183;C00037;C00407;C00097;C00082;C00079	87 (103)	1.11e-09	7.62e-08
Glycine_ serine_ alanine and threonine metabolism	EHMN	8	C00065;C00188;C00022;C00037;C00097;C00300;C00213;C01026	88 (88)	1.22e-09	8.21e-08
Mineral absorption - Homo sapiens (human)	KEGG	6	C00065;C00188;C00037;C00183;C00407;C00079	29 (29)	1.28e-09	8.47e-08
Gene Expression	Reactome	8	C00065;C00188;C00183;C00037;C00407;C00097;C00082;C00079	97 (104)	2.69e-09	1.74e-07
Tyrosine metabolism	EHMN	8	C00065;C00164;C00166;C00022;C00079;C00082;C00097;C00122	105 (105)	5.09e-09	3.25e-07
Metabolism	Reactome	15	C00099;C00065;C00164;C00188;C00122;C00022;C00183;C00407;C00079;C00082;C01026;C00037;C05330;C00097;C00300	808 (1017)	1.09e-08	6.46e-07
S-Adenosylhomocysteine (SAH) Hydrolase Deficiency	SMPDB	6	C00065;C00037;C00097;C01026;C05330;C00213	41 (42)	1.18e-08	6.46e-07
Methionine Metabolism	SMPDB	6	C00065;C00037;C00097;C01026;C05330;C00213	41 (42)	1.18e-08	6.46e-07
Methionine Adenosyltransferase Deficiency	SMPDB	6	C00065;C00037;C00097;C01026;C05330;C00213	41 (42)	1.18e-08	6.46e-07
Glycine N-methyltransferase Deficiency	SMPDB	6	C00065;C00037;C00097;C01026;C05330;C00213	41 (42)	1.18e-08	6.46e-07
Hypermethioninemia	SMPDB	6	C00065;C00037;C00097;C01026;C05330;C00213	41 (42)	1.18e-08	6.46e-07
Methylenetetrahydrofolate Reductase Deficiency (MTHFRD)	SMPDB	6	C00065;C00037;C00097;C01026;C05330;C00213	41 (42)	1.18e-08	6.46e-07
Homocystinuria-megaloblastic anemia due to defect in cobalamin metabolism_ cblG complementation type	SMPDB	6	C00065;C00037;C00097;C01026;C05330;C00213	41 (42)	1.18e-08	6.46e-07
Cystathionine Beta-Synthase Deficiency	SMPDB	6	C00065;C00037;C00097;C01026;C05330;C00213	41 (42)	1.18e-08	6.46e-07
Glucose Homeostasis	Wikipathways	5	C00082;C00022;C00183;C00407;C00079	21 (21)	1.75e-08	9.48e-07
Phenylalanine and tyrosine catabolism	Reactome	5	C00022;C00082;C00164;C00079;C00122	24 (24)	3.63e-08	1.93e-06
Phenylalanine and Tyrosine Metabolism	SMPDB	5	C00122;C00082;C00164;C00079;C00166	28 (28)	8.31e-08	4.18e-06
Phenylketonuria	SMPDB	5	C00122;C00082;C00164;C00079;C00166	28 (28)	8.31e-08	4.18e-06
Tyrosinemia Type 3 (TYRO3)	SMPDB	5	C00122;C00082;C00164;C00079;C00166	28 (28)	8.31e-08	4.18e-06
Tyrosinemia Type 2 (or Richner-Hanhart syndrome)	SMPDB	5	C00122;C00082;C00164;C00079;C00166	28 (28)	8.31e-08	4.18e-06
Biological oxidations	Reactome	9	C00065;C00188;C00037;C00183;C00407;C00079;C00082;C00097;C05330	220 (278)	1.02e-07	5.04e-06
Metabolic disorders of biological oxidation enzymes	Reactome	10	C00065;C00163;C00188;C00037;C00183;C00407;C00079;C00082;C00097;C05330	305 (382)	1.17e-07	5.73e-06
Disease	Reactome	12	C00065;C00163;C00188;C00037;C00022;C00166;C00183;C00407;C00079;C00082;C00097;C05330	533 (699)	1.87e-07	9.04e-06
glycine betaine degradation	HumanCyc	4	C00037;C00213;C01026;C00065	14 (14)	2.55e-07	1.22e-05
superpathway of choline degradation to L-serine	HumanCyc	4	C00065;C00037;C00213;C01026	19 (19)	9.76e-07	4.53e-05
One carbon donor	Wikipathways	4	C00213;C00037;C01026;C00097	19 (23)	9.76e-07	4.53e-05
Abnormal metabolism in phenylketonuria	Wikipathways	4	C00022;C00082;C00079;C00166	20 (21)	1.22e-06	5.5e-05
Trans-sulfuration and one carbon metabolism	Wikipathways	4	C00065;C05330;C00037;C00097	20 (20)	1.22e-06	5.5e-05
Abnormal metabolism in phenylketonuria	Reactome	4	C00022;C00082;C00079;C00166	21 (21)	1.5e-06	6.69e-05
Sulfur amino acid metabolism	Reactome	5	C00065;C05330;C00037;C01026;C00097	52 (59)	2.06e-06	9.08e-05
Valine_ leucine and isoleucine biosynthesis - Homo sapiens (human)	KEGG	4	C00022;C00183;C00407;C00188	23 (23)	2.2e-06	9.6e-05
Homocysteine Degradation	SMPDB	3	C00065;C05330;C00097	8 (8)	3.95e-06	0.000166
Gamma-cystathionase deficiency (CTH)	SMPDB	3	C00065;C05330;C00097	8 (8)	3.95e-06	0.000166
Homocystinuria_ cystathionine beta-synthase deficiency	SMPDB	3	C00065;C05330;C00097	8 (8)	3.95e-06	0.000166
Pantothenate and CoA biosynthesis - Homo sapiens (human)	KEGG	4	C00099;C00022;C00183;C00097	28 (28)	5.03e-06	0.000209
Cysteine formation from homocysteine	Reactome	3	C00065;C05330;C00097	9 (9)	5.91e-06	0.000243
Thiamine metabolism - Homo sapiens (human)	KEGG	4	C00037;C00022;C00082;C00097	30 (30)	6.69e-06	0.000272
ABC transporters - Homo sapiens (human)	KEGG	6	C00065;C00188;C00037;C00183;C00407;C00079	123 (123)	9.02e-06	0.000362
Urea cycle and metabolism of arginine_ proline_ glutamate_ aspartate and asparagine	EHMN	6	C00099;C00065;C00022;C00037;C00097;C00122	125 (125)	9.9e-06	0.000393
Phenylalanine metabolism - Homo sapiens (human)	KEGG	5	C00022;C00166;C00082;C00079;C00122	72 (72)	1.05e-05	0.000413
superpathway of methionine degradation	HumanCyc	4	C00065;C00022;C01026;C00097	36 (36)	1.42e-05	0.000549
tyrosine degradation	HumanCyc	3	C00082;C00164;C00122	13 (13)	1.99e-05	0.000764
cysteine biosynthesis	HumanCyc	3	C00065;C01026;C00097	17 (17)	4.68e-05	0.00178
Folate Metabolism	Wikipathways	4	C00065;C05330;C00037;C00097	51 (65)	5.76e-05	0.00217
Josamycin Action Pathway	SMPDB	3	C00183;C00407;C00188	20 (20)	7.78e-05	0.00222
Methacycline Action Pathway	SMPDB	3	C00183;C00407;C00188	20 (20)	7.78e-05	0.00222
Rolitetracycline Action Pathway	SMPDB	3	C00183;C00407;C00188	20 (20)	7.78e-05	0.00222
Streptomycin Action Pathway	SMPDB	3	C00183;C00407;C00188	20 (20)	7.78e-05	0.00222
Spectinomycin Action Pathway	SMPDB	3	C00183;C00407;C00188	20 (20)	7.78e-05	0.00222
Kanamycin Action Pathway	SMPDB	3	C00183;C00407;C00188	20 (20)	7.78e-05	0.00222
Gentamicin Action Pathway	SMPDB	3	C00183;C00407;C00188	20 (20)	7.78e-05	0.00222
Netilmicin Action Pathway	SMPDB	3	C00183;C00407;C00188	20 (20)	7.78e-05	0.00222
Neomycin Action Pathway	SMPDB	3	C00183;C00407;C00188	20 (20)	7.78e-05	0.00222
Roxithromycin Action Pathway	SMPDB	3	C00183;C00407;C00188	20 (20)	7.78e-05	0.00222
Erythromycin Action Pathway	SMPDB	3	C00183;C00407;C00188	20 (20)	7.78e-05	0.00222
Amikacin Action Pathway	SMPDB	3	C00183;C00407;C00188	20 (20)	7.78e-05	0.00222
Telithromycin Action Pathway	SMPDB	3	C00183;C00407;C00188	20 (20)	7.78e-05	0.00222
Tobramycin Action Pathway	SMPDB	3	C00183;C00407;C00188	20 (20)	7.78e-05	0.00222
Tigecycline Action Pathway	SMPDB	3	C00183;C00407;C00188	20 (20)	7.78e-05	0.00222
Arbekacin Action Pathway	SMPDB	3	C00183;C00407;C00188	20 (20)	7.78e-05	0.00222
Paromomycin Action Pathway	SMPDB	3	C00183;C00407;C00188	20 (20)	7.78e-05	0.00222
Doxycycline Action Pathway	SMPDB	3	C00183;C00407;C00188	20 (20)	7.78e-05	0.00222
Demeclocycline Action Pathway	SMPDB	3	C00183;C00407;C00188	20 (20)	7.78e-05	0.00222
Oxytetracycline Action Pathway	SMPDB	3	C00183;C00407;C00188	20 (20)	7.78e-05	0.00222
Minocycline Action Pathway	SMPDB	3	C00183;C00407;C00188	20 (20)	7.78e-05	0.00222
Lymecycline Action Pathway	SMPDB	3	C00183;C00407;C00188	20 (20)	7.78e-05	0.00222
Tetracycline Action Pathway	SMPDB	3	C00183;C00407;C00188	20 (20)	7.78e-05	0.00222
Lincomycin Action Pathway	SMPDB	3	C00183;C00407;C00188	20 (20)	7.78e-05	0.00222
Chloramphenicol Action Pathway	SMPDB	3	C00183;C00407;C00188	20 (20)	7.78e-05	0.00222
Troleandomycin Action Pathway	SMPDB	3	C00183;C00407;C00188	20 (20)	7.78e-05	0.00222
Clarithromycin Action Pathway	SMPDB	3	C00183;C00407;C00188	20 (20)	7.78e-05	0.00222
Clindamycin Action Pathway	SMPDB	3	C00183;C00407;C00188	20 (20)	7.78e-05	0.00222
Azithromycin Action Pathway	SMPDB	3	C00183;C00407;C00188	20 (20)	7.78e-05	0.00222
Clomocycline Action Pathway	SMPDB	3	C00183;C00407;C00188	20 (20)	7.78e-05	0.00222
Proton-coupled monocarboxylate transport	Reactome	2	C00022;C00164	4 (5)	0.000109	0.00307
glycine biosynthesis	HumanCyc	2	C00022;C00037	4 (4)	0.000109	0.00307
Degradation of cysteine and homocysteine	Reactome	3	C00065;C05330;C00097	26 (29)	0.000175	0.00487
Ammonia Recycling	SMPDB	3	C00065;C00022;C00037	29 (29)	0.000243	0.00673
Urea cycle and metabolism of amino groups	Wikipathways	3	C00213;C00300;C00122	30 (30)	0.00027	0.0074
L-serine degradation	HumanCyc	2	C00065;C00022	6 (7)	0.000271	0.0074
Tyrosine metabolism - Homo sapiens (human)	KEGG	4	C00022;C00082;C00164;C00122	77 (77)	0.00029	0.00786
Methionine and cysteine metabolism	EHMN	4	C00065;C00022;C00037;C00097	80 (80)	0.000337	0.00904
cysteine biosynthesis/homocysteine degradation (trans-sulfuration)	HumanCyc	2	C00065;C00097	7 (7)	0.000379	0.0101
Metabolism of water-soluble vitamins and cofactors	Wikipathways	4	C00065;C05330;C00037;C00097	83 (96)	0.000388	0.0103
Phenylalanine_ tyrosine and tryptophan biosynthesis - Homo sapiens (human)	KEGG	3	C00082;C00079;C00166	35 (35)	0.000429	0.0113
glycine/serine biosynthesis	HumanCyc	2	C00065;C00037	8 (8)	0.000504	0.0119
creatine biosynthesis	HumanCyc	2	C00037;C00300	8 (8)	0.000504	0.0119
L-cysteine degradation II	HumanCyc	2	C00022;C00097	8 (8)	0.000504	0.0119
Metabolism of vitamins and cofactors	Reactome	4	C00065;C05330;C00037;C00097	90 (101)	0.000529	0.0119
Defective GIF causes intrinsic factor deficiency	Reactome	4	C00065;C05330;C00037;C00097	90 (101)	0.000529	0.0119
Defective LMBRD1 causes methylmalonic aciduria and homocystinuria type cblF	Reactome	4	C00065;C05330;C00037;C00097	90 (101)	0.000529	0.0119
Defective AMN causes hereditary megaloblastic anemia 1	Reactome	4	C00065;C05330;C00037;C00097	90 (101)	0.000529	0.0119
Defective CUBN causes hereditary megaloblastic anemia 1	Reactome	4	C00065;C05330;C00037;C00097	90 (101)	0.000529	0.0119
Defects in cobalamin (B12) metabolism	Reactome	4	C00065;C05330;C00037;C00097	90 (101)	0.000529	0.0119
Defective MTR causes methylmalonic aciduria and homocystinuria type cblG	Reactome	4	C00065;C05330;C00037;C00097	90 (101)	0.000529	0.0119
Defective MMAB causes methylmalonic aciduria type cblB	Reactome	4	C00065;C05330;C00037;C00097	90 (101)	0.000529	0.0119
Defective MMACHC causes methylmalonic aciduria and homocystinuria type cblC	Reactome	4	C00065;C05330;C00037;C00097	90 (101)	0.000529	0.0119
Defective MMAA causes methylmalonic aciduria type cblA	Reactome	4	C00065;C05330;C00037;C00097	90 (101)	0.000529	0.0119
Defective MUT causes methylmalonic aciduria mut type	Reactome	4	C00065;C05330;C00037;C00097	90 (101)	0.000529	0.0119
Defective TCN2 causes hereditary megaloblastic anemia	Reactome	4	C00065;C05330;C00037;C00097	90 (101)	0.000529	0.0119
Defective CD320 causes methylmalonic aciduria	Reactome	4	C00065;C05330;C00037;C00097	90 (101)	0.000529	0.0119
Defective HLCS causes multiple carboxylase deficiency	Reactome	4	C00065;C05330;C00037;C00097	90 (101)	0.000529	0.0119
Defects in biotin (Btn) metabolism	Reactome	4	C00065;C05330;C00037;C00097	90 (101)	0.000529	0.0119
Defective MMADHC causes methylmalonic aciduria and homocystinuria type cblD	Reactome	4	C00065;C05330;C00037;C00097	90 (101)	0.000529	0.0119
Defective MTRR causes methylmalonic aciduria and homocystinuria type cblE	Reactome	4	C00065;C05330;C00037;C00097	90 (101)	0.000529	0.0119
Defective BTD causes biotidinase deficiency	Reactome	4	C00065;C05330;C00037;C00097	90 (101)	0.000529	0.0119
Defects in vitamin and cofactor metabolism	Reactome	4	C00065;C05330;C00037;C00097	90 (101)	0.000529	0.0119
Metabolism of water-soluble vitamins and cofactors	Reactome	4	C00065;C05330;C00037;C00097	90 (101)	0.000529	0.0119
Malonyl-coa decarboxylase deficiency	SMPDB	3	C00099;C00163;C00183	38 (38)	0.000548	0.012
Malonic Aciduria	SMPDB	3	C00099;C00163;C00183	38 (38)	0.000548	0.012
Propanoate Metabolism	SMPDB	3	C00099;C00163;C00183	38 (38)	0.000548	0.012
Methylmalonic Aciduria Due to Cobalamin-Related Disorders	SMPDB	3	C00099;C00163;C00183	38 (38)	0.000548	0.012
Arginine and proline metabolism - Homo sapiens (human)	KEGG	4	C00022;C00213;C00300;C00122	91 (91)	0.000552	0.012
Valine_ leucine and isoleucine degradation - Homo sapiens (human)	KEGG	3	C00183;C00407;C00164	40 (40)	0.000638	0.0138
glutathione biosynthesis	HumanCyc	2	C00037;C00097	9 (9)	0.000646	0.0138
Folate-Alcohol and Cancer Pathway	Wikipathways	2	C05330;C00097	9 (10)	0.000646	0.0138
Butanoate metabolism - Homo sapiens (human)	KEGG	3	C00022;C00164;C00122	41 (41)	0.000686	0.0146
phenylalanine degradation/tyrosine biosynthesis	HumanCyc	2	C00082;C00079	10 (11)	0.000806	0.0169
L-cysteine degradation I	HumanCyc	2	C00022;C00097	10 (10)	0.000806	0.0169
Propanoate metabolism - Homo sapiens (human)	KEGG	3	C00099;C00163;C00164	44 (44)	0.000846	0.0177
Vitamin B12 Metabolism	Wikipathways	3	C00065;C05330;C00097	46 (59)	0.000964	0.02
2-Hydroxyglutric Aciduria (D And L Form)	SMPDB	3	C00022;C00037;C00097	48 (48)	0.00109	0.0219
Homocarnosinosis	SMPDB	3	C00022;C00037;C00097	48 (48)	0.00109	0.0219
Hyperinsulinism-Hyperammonemia Syndrome	SMPDB	3	C00022;C00037;C00097	48 (48)	0.00109	0.0219
Succinic semialdehyde dehydrogenase deficiency	SMPDB	3	C00022;C00037;C00097	48 (48)	0.00109	0.0219
4-Hydroxybutyric Aciduria/Succinic Semialdehyde Dehydrogenase Deficiency	SMPDB	3	C00022;C00037;C00097	48 (48)	0.00109	0.0219
Glutamate Metabolism	SMPDB	3	C00022;C00037;C00097	48 (48)	0.00109	0.0219
Nicotinate and nicotinamide metabolism - Homo sapiens (human)	KEGG	3	C00163;C00022;C00122	49 (49)	0.00116	0.0232
Transmission across Chemical Synapses	Reactome	3	C00099;C05330;C00037	51 (51)	0.0013	0.0252
Neuronal System	Reactome	3	C00099;C05330;C00037	51 (51)	0.0013	0.0252
Hyperornithinemia with gyrate atrophy (HOGA)	SMPDB	3	C00037;C00300;C00122	52 (52)	0.00138	0.0252
Creatine deficiency_ guanidinoacetate methyltransferase deficiency	SMPDB	3	C00037;C00300;C00122	52 (52)	0.00138	0.0252
L-arginine:glycine amidinotransferase deficiency	SMPDB	3	C00037;C00300;C00122	52 (52)	0.00138	0.0252
Hyperornithinemia-hyperammonemia-homocitrullinuria [HHH-syndrome]	SMPDB	3	C00037;C00300;C00122	52 (52)	0.00138	0.0252
Guanidinoacetate Methyltransferase Deficiency (GAMT Deficiency)	SMPDB	3	C00037;C00300;C00122	52 (52)	0.00138	0.0252
Prolinemia Type II	SMPDB	3	C00037;C00300;C00122	52 (52)	0.00138	0.0252
Prolidase Deficiency (PD)	SMPDB	3	C00037;C00300;C00122	52 (52)	0.00138	0.0252
Arginine and Proline Metabolism	SMPDB	3	C00037;C00300;C00122	52 (52)	0.00138	0.0252
Hyperprolinemia Type I	SMPDB	3	C00037;C00300;C00122	52 (52)	0.00138	0.0252
Hyperprolinemia Type II	SMPDB	3	C00037;C00300;C00122	52 (52)	0.00138	0.0252
Ornithine Aminotransferase Deficiency (OAT Deficiency)	SMPDB	3	C00037;C00300;C00122	52 (52)	0.00138	0.0252
Arginine: Glycine Amidinotransferase Deficiency (AGAT Deficiency)	SMPDB	3	C00037;C00300;C00122	52 (52)	0.00138	0.0252
folate polyglutamylation	HumanCyc	2	C00065;C00037	13 (13)	0.00139	0.0252
SIDS Susceptibility Pathways	Wikipathways	2	C00082;C00079	13 (14)	0.00139	0.0252
Organic anion transporters	Reactome	2	C00022;C00163	13 (13)	0.00139	0.0252
glutathione-mediated detoxification	HumanCyc	2	C00022;C00037	14 (14)	0.00161	0.0289
dTMP <i>de novo</i> biosynthesis (mitochondrial)	HumanCyc	2	C00065;C00037	14 (14)	0.00161	0.0289
Trans-sulfuration pathway	Wikipathways	2	C00022;C00097	14 (14)	0.00161	0.0289
Metabolism of nucleotides	Reactome	4	C00099;C00022;C00037;C00122	122 (135)	0.00166	0.0297
Cysteine and methionine metabolism - Homo sapiens (human)	KEGG	3	C00065;C00022;C00097	57 (57)	0.0018	0.0305
Bile salt and organic anion SLC transporters	Reactome	2	C00022;C00164	15 (17)	0.00186	0.0305
Glyoxylate metabolism	Reactome	2	C00022;C00037	15 (15)	0.00186	0.0305
Creatine metabolism	Reactome	2	C00037;C00300	15 (15)	0.00186	0.0305
Glyoxylate and dicarboxylate metabolism - Homo sapiens (human)	KEGG	3	C00065;C00022;C00037	58 (58)	0.0019	0.0305
3-Methylglutaconic Aciduria Type I	SMPDB	3	C00183;C00164;C00407	58 (58)	0.0019	0.0305
Valine_ Leucine and Isoleucine Degradation	SMPDB	3	C00183;C00164;C00407	58 (58)	0.0019	0.0305
2-Methyl-3-Hydroxybutryl CoA Dehydrogenase Deficiency	SMPDB	3	C00183;C00164;C00407	58 (58)	0.0019	0.0305
Isovaleric Aciduria	SMPDB	3	C00183;C00164;C00407	58 (58)	0.0019	0.0305
3-Methylcrotonyl Coa Carboxylase Deficiency Type I	SMPDB	3	C00183;C00164;C00407	58 (58)	0.0019	0.0305
Propionic Acidemia	SMPDB	3	C00183;C00164;C00407	58 (58)	0.0019	0.0305
Maple Syrup Urine Disease	SMPDB	3	C00183;C00164;C00407	58 (58)	0.0019	0.0305
3-Hydroxy-3-Methylglutaryl-CoA Lyase Deficiency	SMPDB	3	C00183;C00164;C00407	58 (58)	0.0019	0.0305
Isobutyryl-coa dehydrogenase deficiency	SMPDB	3	C00183;C00164;C00407	58 (58)	0.0019	0.0305
3-hydroxyisobutyric aciduria	SMPDB	3	C00183;C00164;C00407	58 (58)	0.0019	0.0305
3-hydroxyisobutyric acid dehydrogenase deficiency	SMPDB	3	C00183;C00164;C00407	58 (58)	0.0019	0.0305
Isovaleric acidemia	SMPDB	3	C00183;C00164;C00407	58 (58)	0.0019	0.0305
Methylmalonate Semialdehyde Dehydrogenase Deficiency	SMPDB	3	C00183;C00164;C00407	58 (58)	0.0019	0.0305
Methylmalonic Aciduria	SMPDB	3	C00183;C00164;C00407	58 (58)	0.0019	0.0305
3-Methylglutaconic Aciduria Type IV	SMPDB	3	C00183;C00164;C00407	58 (58)	0.0019	0.0305
3-Methylglutaconic Aciduria Type III	SMPDB	3	C00183;C00164;C00407	58 (58)	0.0019	0.0305
Beta-Ketothiolase Deficiency	SMPDB	3	C00183;C00164;C00407	58 (58)	0.0019	0.0305
TCA Cycle and PDHc	Wikipathways	2	C00022;C00122	16 (16)	0.00211	0.0339
Valine_ leucine and isoleucine degradation	EHMN	3	C00183;C00164;C00407	62 (62)	0.0023	0.0366
Pyruvate Carboxylase Deficiency	SMPDB	2	C00022;C00037	17 (17)	0.00239	0.0371
Primary Hyperoxaluria Type I	SMPDB	2	C00022;C00037	17 (17)	0.00239	0.0371
Lactic Acidemia	SMPDB	2	C00022;C00037	17 (17)	0.00239	0.0371
Metabolism of folate and pterines	Reactome	2	C00065;C00037	17 (20)	0.00239	0.0371
Alanine Metabolism	SMPDB	2	C00022;C00037	17 (17)	0.00239	0.0371
Biogenic Amine Synthesis	Wikipathways	2	C00082;C00079	17 (17)	0.00239	0.0371
Tyrosinemia_ transient_ of the newborn	SMPDB	3	C00082;C00164;C00122	65 (67)	0.00263	0.0389
Dopamine beta-hydroxylase deficiency	SMPDB	3	C00082;C00164;C00122	65 (67)	0.00263	0.0389
Tyrosine Metabolism	SMPDB	3	C00082;C00164;C00122	65 (67)	0.00263	0.0389
Alkaptonuria	SMPDB	3	C00082;C00164;C00122	65 (67)	0.00263	0.0389
Monoamine oxidase-a deficiency (MAO-A)	SMPDB	3	C00082;C00164;C00122	65 (67)	0.00263	0.0389
Hawkinsinuria	SMPDB	3	C00082;C00164;C00122	65 (67)	0.00263	0.0389
Tyrosinemia Type I	SMPDB	3	C00082;C00164;C00122	65 (67)	0.00263	0.0389
Gamma-glutamyl-transpeptidase deficiency	SMPDB	2	C00037;C00097	18 (18)	0.00268	0.0389
5-oxoprolinase deficiency	SMPDB	2	C00037;C00097	18 (18)	0.00268	0.0389
Gamma-Glutamyltransferase Deficiency	SMPDB	2	C00037;C00097	18 (18)	0.00268	0.0389
Glutathione Metabolism	SMPDB	2	C00037;C00097	18 (18)	0.00268	0.0389
Glutathione Synthetase Deficiency	SMPDB	2	C00037;C00097	18 (18)	0.00268	0.0389
5-Oxoprolinuria	SMPDB	2	C00037;C00097	18 (18)	0.00268	0.0389
serine and glycine biosynthesis	HumanCyc	2	C00065;C00037	18 (18)	0.00268	0.0389
Glutathione metabolism	Wikipathways	2	C00037;C00097	18 (18)	0.00268	0.0389
Alanine and aspartate metabolism	Wikipathways	2	C00022;C00122	18 (18)	0.00268	0.0389
Citrate cycle (TCA cycle) - Homo sapiens (human)	KEGG	2	C00022;C00122	20 (20)	0.00331	0.0477
One Carbon Metabolism	Wikipathways	2	C05330;C00037	20 (21)	0.00331	0.0477
Betaine Metabolism	SMPDB	2	C05330;C01026	21 (21)	0.00365	0.0524
Disulfiram Action Pathway	SMPDB	3	C00082;C00164;C00122	75 (77)	0.00396	0.0566
Taurine and hypotaurine metabolism - Homo sapiens (human)	KEGG	2	C00022;C00097	22 (22)	0.00401	0.057
Glycine Metabolism	Wikipathways	1	C00037	1 (2)	0.0044	0.0621
TCA and Urea cycles	Wikipathways	1	C00122	1 (1)	0.0044	0.0621
Biopterin metabolism	EHMN	2	C00082;C00079	24 (24)	0.00476	0.0667
folate transformations I	HumanCyc	2	C00065;C00037	24 (24)	0.00476	0.0667
Tryptophan catabolism	Reactome	2	C00022;C00079	25 (26)	0.00516	0.072
Beta-mercaptolactate-cysteine disulfiduria	SMPDB	2	C00022;C00097	26 (26)	0.00558	0.0769
Cysteine Metabolism	SMPDB	2	C00022;C00097	26 (26)	0.00558	0.0769
Cystinosis_ ocular nonnephropathic	SMPDB	2	C00022;C00097	26 (26)	0.00558	0.0769
Selenium Micronutrient Network	Wikipathways	3	C00065;C05330;C00097	85 (104)	0.00563	0.0774
Argininemia	SMPDB	2	C00022;C00122	27 (27)	0.00601	0.0807
Citrullinemia Type I	SMPDB	2	C00022;C00122	27 (27)	0.00601	0.0807
Carbamoyl Phosphate Synthetase Deficiency	SMPDB	2	C00022;C00122	27 (27)	0.00601	0.0807
Argininosuccinic Aciduria	SMPDB	2	C00022;C00122	27 (27)	0.00601	0.0807
Urea Cycle	SMPDB	2	C00022;C00122	27 (27)	0.00601	0.0807
Ornithine Transcarbamylase Deficiency (OTC Deficiency)	SMPDB	2	C00022;C00122	27 (27)	0.00601	0.0807
Alanine_ aspartate and glutamate metabolism - Homo sapiens (human)	KEGG	2	C00022;C00122	28 (28)	0.00646	0.0864
Sulfur metabolism - Homo sapiens (human)	KEGG	2	C00065;C00097	29 (29)	0.00692	0.0922
Purine metabolism	EHMN	3	C00022;C00037;C00122	94 (94)	0.00746	0.099
Pyruvate metabolism - Homo sapiens (human)	KEGG	2	C00022;C00122	31 (31)	0.00788	0.104
Glycerophospholipid metabolism	EHMN	3	C00065;C00037;C00188	96 (96)	0.00791	0.104
Metabolism of nucleotides	Wikipathways	3	C00099;C00022;C00037	97 (111)	0.00814	0.107
Pyruvate dehydrogenase deficiency (E3)	SMPDB	2	C00022;C00122	32 (32)	0.00838	0.107
Pyruvate dehydrogenase deficiency (E2)	SMPDB	2	C00022;C00122	32 (32)	0.00838	0.107
2-ketoglutarate dehydrogenase complex deficiency	SMPDB	2	C00022;C00122	32 (32)	0.00838	0.107
Mitochondrial complex II deficiency	SMPDB	2	C00022;C00122	32 (32)	0.00838	0.107
Fumarase deficiency	SMPDB	2	C00022;C00122	32 (32)	0.00838	0.107
Congenital lactic acidosis	SMPDB	2	C00022;C00122	32 (32)	0.00838	0.107
Citric Acid Cycle	SMPDB	2	C00022;C00122	32 (32)	0.00838	0.107
Amino acid synthesis and interconversion (transamination)	Reactome	2	C00065;C00022	32 (32)	0.00838	0.107
phosphatidylserine biosynthesis I	HumanCyc	1	C00065	2 (4)	0.00878	0.111
phosphatidylserine biosynthesis II	HumanCyc	1	C00065	2 (4)	0.00878	0.111
Hypoacetylaspartia	SMPDB	2	C00099;C00122	34 (34)	0.00943	0.118
Aspartate Metabolism	SMPDB	2	C00099;C00122	34 (34)	0.00943	0.118
Canavan Disease	SMPDB	2	C00099;C00122	34 (34)	0.00943	0.118
superpathway of conversion of glucose to acetyl CoA and entry into the TCA cycle	HumanCyc	2	C00022;C00122	34 (36)	0.00943	0.118
Vitamin B9 (folate) metabolism	EHMN	2	C00065;C00037	35 (35)	0.00998	0.124
Butanoate metabolism	EHMN	2	C00022;C00164	36 (36)	0.0105	0.13
Branched-chain amino acid catabolism	Reactome	2	C00183;C00407	36 (36)	0.0105	0.13
The citric acid (TCA) cycle and respiratory electron transport	Wikipathways	2	C00022;C00122	37 (37)	0.0111	0.136
Purine ribonucleoside monophosphate biosynthesis	Reactome	2	C00037;C00122	37 (37)	0.0111	0.136
Pyruvate metabolism and Citric Acid (TCA) cycle	Reactome	2	C00022;C00122	38 (38)	0.0117	0.142
Glutathione metabolism - Homo sapiens (human)	KEGG	2	C00037;C00097	38 (38)	0.0117	0.142
Pyrimidine catabolism	Reactome	2	C00099;C00022	38 (39)	0.0117	0.142
purine nucleotides <i>de novo</i> biosynthesis	HumanCyc	2	C00037;C00122	40 (40)	0.0129	0.156
Renal cell carcinoma - Homo sapiens (human)	KEGG	1	C00122	3 (3)	0.0131	0.157
Thyroxine (Thyroid Hormone) Production	Wikipathways	1	C00082	3 (4)	0.0131	0.157
hemoglobins chaperone	BioCarta	1	C00037	3 (3)	0.0131	0.157
Histidine metabolism	EHMN	2	C00099;C00037	45 (45)	0.0162	0.193
hydrogen sulfide biosynthesis (trans-sulfuration)	HumanCyc	1	C00097	4 (6)	0.0175	0.204
thio-molybdenum cofactor biosynthesis	HumanCyc	1	C00097	4 (6)	0.0175	0.204
Type II diabetes mellitus	Wikipathways	1	C00022	4 (4)	0.0175	0.204
Parkinsons Disease Pathway	Wikipathways	1	C00082	4 (4)	0.0175	0.204
TCA Cycle Nutrient Utilization and Invasiveness of Ovarian Cancer	Wikipathways	1	C00022	4 (4)	0.0175	0.204
alanine biosynthesis/degradation	HumanCyc	1	C00022	4 (4)	0.0175	0.204
Proton-coupled neutral amino acid transporters	Reactome	1	C00037	4 (4)	0.0175	0.204
The citric acid (TCA) cycle and respiratory electron transport	Reactome	2	C00022;C00122	47 (49)	0.0176	0.204
Lysine degradation - Homo sapiens (human)	KEGG	2	C00037;C00164	52 (52)	0.0213	0.246
bupropion degradation	HumanCyc	1	C00037	5 (10)	0.0218	0.246
lactate fermentation (reoxidation of cytosolic NADH)	HumanCyc	1	C00022	5 (5)	0.0218	0.246
creatine-phosphate biosynthesis	HumanCyc	1	C00300	5 (5)	0.0218	0.246
Amino acid conjugation	Wikipathways	1	C00037	5 (5)	0.0218	0.246
Ras activation uopn Ca2+ infux through NMDA receptor	Reactome	1	C00037	5 (5)	0.0218	0.246
Unblocking of NMDA receptor_ glutamate binding and activation	Reactome	1	C00037	5 (5)	0.0218	0.246
CREB phosphorylation through the activation of CaMKII	Reactome	1	C00037	5 (5)	0.0218	0.246
hypoxia-inducible factor in the cardivascular system	BioCarta	1	C00022	5 (5)	0.0218	0.246
Bile acid biosynthesis	EHMN	2	C00163;C00037	55 (55)	0.0236	0.266
Warburg Effect	SMPDB	2	C00022;C00122	56 (56)	0.0245	0.274
Pyrimidine metabolism	Reactome	2	C00099;C00022	56 (57)	0.0245	0.274
Reuptake of GABA	Reactome	1	C00099	6 (6)	0.0261	0.287
Synthesis of PS	Reactome	1	C00065	6 (6)	0.0261	0.287
Synthesis and degradation of ketone bodies - Homo sapiens (human)	KEGG	1	C00164	6 (6)	0.0261	0.287
Type II diabetes mellitus - Homo sapiens (human)	KEGG	1	C00022	6 (6)	0.0261	0.287
[2Fe-2S] iron-sulfur cluster biosynthesis	HumanCyc	1	C00097	6 (6)	0.0261	0.287
Melanogenesis - Homo sapiens (human)	KEGG	1	C00082	6 (6)	0.0261	0.287
Conjugation of salicylate with glycine	Reactome	1	C00037	7 (8)	0.0304	0.317
Iminoglycinuria	SMPDB	1	C00097	7 (8)	0.0304	0.317
Lysinuric Protein Intolerance	SMPDB	1	C00097	7 (8)	0.0304	0.317
Blue diaper syndrome	SMPDB	1	C00097	7 (8)	0.0304	0.317
Lysinuric protein intolerance (LPI)	SMPDB	1	C00097	7 (8)	0.0304	0.317
Iminoglycinuria	SMPDB	1	C00097	7 (8)	0.0304	0.317
Cystinuria	SMPDB	1	C00097	7 (8)	0.0304	0.317
Torsemide Action Pathway	SMPDB	1	C00097	7 (9)	0.0304	0.317
Hartnup Disorder	SMPDB	1	C00097	7 (8)	0.0304	0.317
Renal Glucosuria	SMPDB	1	C00097	7 (8)	0.0304	0.317
Kidney Function	SMPDB	1	C00097	7 (8)	0.0304	0.317
4-hydroxy-2-nonenal detoxification	HumanCyc	1	C00037	7 (8)	0.0304	0.317
Sphingolipid metabolism	Wikipathways	1	C00065	7 (7)	0.0304	0.317
pyruvate decarboxylation to acetyl CoA	HumanCyc	1	C00022	7 (7)	0.0304	0.317
CREB phosphorylation through the activation of Ras	Reactome	1	C00037	7 (7)	0.0304	0.317
carnosine biosynthesis	HumanCyc	1	C00099	7 (7)	0.0304	0.317
Ligand-gated ion channel transport	Reactome	1	C00037	7 (7)	0.0304	0.317
Glucose Transporter Defect (SGLT2)	SMPDB	1	C00097	7 (8)	0.0304	0.317
Purine metabolism	Reactome	2	C00037;C00122	66 (67)	0.0332	0.334
Enzymatic degradation of Dopamine by monoamine oxidase	Reactome	1	C05330	8 (8)	0.0347	0.334
Conjugation of benzoate with glycine	Reactome	1	C00037	8 (8)	0.0347	0.334
EPHB-mediated forward signaling	Reactome	1	C00037	8 (8)	0.0347	0.334
L-dopachrome biosynthesis	HumanCyc	1	C00082	8 (8)	0.0347	0.334
EPH-Ephrin signaling	Reactome	1	C00037	8 (8)	0.0347	0.334
Cocaine addiction - Homo sapiens (human)	KEGG	1	C00082	8 (8)	0.0347	0.334
Polythiazide Action Pathway	SMPDB	1	C00097	8 (9)	0.0347	0.334
Methyclothiazide Action Pathway	SMPDB	1	C00097	8 (9)	0.0347	0.334
Bumetanide Action Pathway	SMPDB	1	C00097	8 (9)	0.0347	0.334
Spironolactone Action Pathway	SMPDB	1	C00097	8 (9)	0.0347	0.334
Eplerenone Action Pathway	SMPDB	1	C00097	8 (9)	0.0347	0.334
Triamterene Action Pathway	SMPDB	1	C00097	8 (9)	0.0347	0.334
Amiloride Action Pathway	SMPDB	1	C00097	8 (9)	0.0347	0.334
Ethacrynic Acid Action Pathway	SMPDB	1	C00097	8 (9)	0.0347	0.334
Quinethazone Action Pathway	SMPDB	1	C00097	8 (9)	0.0347	0.334
Bendroflumethiazide Action Pathway	SMPDB	1	C00097	8 (9)	0.0347	0.334
Chlorthalidone Action Pathway	SMPDB	1	C00097	8 (9)	0.0347	0.334
Trichlormethiazide Action Pathway	SMPDB	1	C00097	8 (9)	0.0347	0.334
Indapamide Action Pathway	SMPDB	1	C00097	8 (9)	0.0347	0.334
Furosemide Action Pathway	SMPDB	1	C00097	8 (9)	0.0347	0.334
Metolazone Action Pathway	SMPDB	1	C00097	8 (9)	0.0347	0.334
Hydrochlorothiazide Action Pathway	SMPDB	1	C00097	8 (9)	0.0347	0.334
Cyclothiazide Action Pathway	SMPDB	1	C00097	8 (9)	0.0347	0.334
Hydroflumethiazide Action Pathway	SMPDB	1	C00097	8 (9)	0.0347	0.334
Chlorothiazide Action Pathway	SMPDB	1	C00097	8 (9)	0.0347	0.334
methylglyoxal degradation I	HumanCyc	1	C00022	8 (9)	0.0347	0.334
threonine degradation	HumanCyc	1	C00188	8 (8)	0.0347	0.334
selenocysteine biosynthesis	HumanCyc	1	C00065	9 (10)	0.0389	0.351
7-(3-amino-3-carboxypropyl)-wyosine biosynthesis	HumanCyc	1	C00022	9 (9)	0.0389	0.351
wybutosine biosynthesis	HumanCyc	1	C00022	9 (9)	0.0389	0.351
Pyruvaldehyde Degradation	SMPDB	1	C00022	9 (9)	0.0389	0.351
methylglyoxal degradation VI	HumanCyc	1	C00022	9 (9)	0.0389	0.351
Nicotine Activity on Dopaminergic Neurons	Wikipathways	1	C00082	9 (9)	0.0389	0.351
Mitochondrial Iron-Sulfur Cluster Biogenesis	Wikipathways	1	C00097	9 (12)	0.0389	0.351
Amino acid conjugation of benzoic acid	Wikipathways	1	C00037	9 (9)	0.0389	0.351
Acetylcholine Synthesis	Wikipathways	1	C00022	9 (9)	0.0389	0.351
Post NMDA receptor activation events	Reactome	1	C00037	9 (9)	0.0389	0.351
Synthesis of Ketone Bodies	Reactome	1	C00164	9 (9)	0.0389	0.351
Xanthine Dehydrogenase Deficiency (Xanthinuria)	SMPDB	2	C00037;C00122	72 (72)	0.039	0.351
Adenylosuccinate Lyase Deficiency	SMPDB	2	C00037;C00122	72 (72)	0.039	0.351
AICA-Ribosiduria	SMPDB	2	C00037;C00122	72 (72)	0.039	0.351
Adenine phosphoribosyltransferase deficiency (APRT)	SMPDB	2	C00037;C00122	72 (72)	0.039	0.351
Mitochondrial DNA depletion syndrome	SMPDB	2	C00037;C00122	72 (72)	0.039	0.351
Purine Metabolism	SMPDB	2	C00037;C00122	72 (72)	0.039	0.351
Molybdenum Cofactor Deficiency	SMPDB	2	C00037;C00122	72 (72)	0.039	0.351
Adenosine Deaminase Deficiency	SMPDB	2	C00037;C00122	72 (72)	0.039	0.351
Gout or Kelley-Seegmiller Syndrome	SMPDB	2	C00037;C00122	72 (72)	0.039	0.351
Lesch-Nyhan Syndrome (LNS)	SMPDB	2	C00037;C00122	72 (72)	0.039	0.351
Xanthinuria type I	SMPDB	2	C00037;C00122	72 (72)	0.039	0.351
Xanthinuria type II	SMPDB	2	C00037;C00122	72 (72)	0.039	0.351
Purine Nucleoside Phosphorylase Deficiency	SMPDB	2	C00037;C00122	72 (72)	0.039	0.351
Myoadenylate deaminase deficiency	SMPDB	2	C00037;C00122	72 (72)	0.039	0.351
Sulfur relay system - Homo sapiens (human)	KEGG	1	C00097	10 (10)	0.0432	0.382
molybdenum cofactor biosynthesis	HumanCyc	1	C00097	10 (13)	0.0432	0.382
Alcoholism - Homo sapiens (human)	KEGG	1	C00082	10 (10)	0.0432	0.382
Amphetamine addiction - Homo sapiens (human)	KEGG	1	C00082	10 (10)	0.0432	0.382
ketolysis	HumanCyc	1	C00164	10 (10)	0.0432	0.382
HIF1A and PPARG regulation of glycolysis	Wikipathways	1	C00022	10 (10)	0.0432	0.382
uracil degradation	HumanCyc	1	C00099	10 (10)	0.0432	0.382
Utilization of Ketone Bodies	Reactome	1	C00164	10 (10)	0.0432	0.382
Pyrimidine metabolism	EHMN	2	C00099;C00022	77 (77)	0.044	0.388
serine biosynthesis (phosphorylated route)	HumanCyc	1	C00065	11 (11)	0.0474	0.406
methionine salvage	HumanCyc	1	C01026	11 (11)	0.0474	0.406
acetone degradation I (to methylglyoxal)	HumanCyc	1	C00164	11 (11)	0.0474	0.406
Glucose-Alanine Cycle	SMPDB	1	C00022	11 (11)	0.0474	0.406
Prolactin signaling pathway - Homo sapiens (human)	KEGG	1	C00082	11 (11)	0.0474	0.406
&beta;-alanine degradation	HumanCyc	1	C00099	11 (11)	0.0474	0.406
Regulation of pyruvate dehydrogenase (PDH) complex	Reactome	1	C00022	11 (11)	0.0474	0.406
taurine biosynthesis	HumanCyc	1	C00097	11 (11)	0.0474	0.406
glycine cleavage	HumanCyc	1	C00037	11 (11)	0.0474	0.406
tetrapyrrole biosynthesis	HumanCyc	1	C00037	11 (11)	0.0474	0.406
Activation of NMDA receptor upon glutamate binding and postsynaptic events	Reactome	1	C00037	11 (11)	0.0474	0.406
Ketone body metabolism	Reactome	1	C00164	11 (11)	0.0474	0.406
Mercaptopurine Action Pathway	SMPDB	2	C00037;C00122	83 (83)	0.0504	0.43
Azathioprine Action Pathway	SMPDB	2	C00037;C00122	84 (84)	0.0515	0.43
Thioguanine Action Pathway	SMPDB	2	C00037;C00122	84 (84)	0.0515	0.43
Dopamine clearance from the synaptic cleft	Reactome	1	C05330	12 (12)	0.0516	0.43
ketogenesis	HumanCyc	1	C00164	12 (12)	0.0516	0.43
Synaptic vesicle cycle - Homo sapiens (human)	KEGG	1	C00037	12 (12)	0.0516	0.43
Dopaminergic synapse - Homo sapiens (human)	KEGG	1	C00082	12 (12)	0.0516	0.43
Taurine and Hypotaurine Metabolism	SMPDB	1	C00097	12 (12)	0.0516	0.43
methionine degradation	HumanCyc	1	C01026	12 (12)	0.0516	0.43
Sphingolipid Metabolism	Wikipathways	1	C00065	12 (12)	0.0516	0.43
adenosine ribonucleotides <i>de novo</i> biosynthesis	HumanCyc	1	C00122	12 (12)	0.0516	0.43
Insulin secretion - Homo sapiens (human)	KEGG	1	C00022	13 (13)	0.0558	0.456
Vitamin K Metabolism	SMPDB	1	C00163	13 (13)	0.0558	0.456
Thyroid hormone synthesis	SMPDB	1	C00082	13 (13)	0.0558	0.456
Succinyl CoA: 3-ketoacid CoA transferase deficiency	SMPDB	1	C00164	13 (13)	0.0558	0.456
Ketone Body Metabolism	SMPDB	1	C00164	13 (13)	0.0558	0.456
coenzyme A biosynthesis	HumanCyc	1	C00097	13 (13)	0.0558	0.456
Coenzyme A biosynthesis	Reactome	1	C00097	13 (13)	0.0558	0.456
Cori Cycle	Wikipathways	1	C00022	13 (15)	0.0558	0.456
Serine biosynthesis	Reactome	1	C00065	13 (13)	0.0558	0.456
Axon guidance	Reactome	1	C00037	14 (14)	0.0599	0.48
Conjugation of carboxylic acids	Reactome	1	C00037	14 (15)	0.0599	0.48
Amino Acid conjugation	Reactome	1	C00037	14 (15)	0.0599	0.48
citrulline-nitric oxide cycle	HumanCyc	1	C00122	14 (14)	0.0599	0.48
Aflatoxin activation and detoxification	Reactome	1	C00037	14 (25)	0.0599	0.48
Defective ACY1 causes encephalopathy	Reactome	1	C00037	14 (25)	0.0599	0.48
4-hydroxyproline degradation	HumanCyc	1	C00022	14 (17)	0.0599	0.48
pyrimidine ribonucleosides degradation	HumanCyc	1	C00099	14 (14)	0.0599	0.48
L-carnitine biosynthesis	HumanCyc	1	C00037	14 (14)	0.0599	0.48
catecholamine biosynthesis	HumanCyc	1	C00082	15 (16)	0.0641	0.503
HIF-1 signaling pathway - Homo sapiens (human)	KEGG	1	C00022	15 (15)	0.0641	0.503
Parkinson_s disease - Homo sapiens (human)	KEGG	1	C00082	15 (15)	0.0641	0.503
ceramide <i>de novo</i> biosynthesis	HumanCyc	1	C00065	15 (20)	0.0641	0.503
Glycolysis and Gluconeogenesis	Wikipathways	1	C00022	15 (16)	0.0641	0.503
Carnitine synthesis	Reactome	1	C00037	15 (15)	0.0641	0.503
Vitamin B5 (pantothenate) metabolism	Reactome	1	C00097	15 (15)	0.0641	0.503
Molybdenum cofactor biosynthesis	Reactome	1	C00097	15 (20)	0.0641	0.503
serotonin degradation	HumanCyc	1	C00097	15 (20)	0.0641	0.503
GABA synthesis_ release_ reuptake and degradation	Reactome	1	C00099	16 (16)	0.0682	0.526
(S)-reticuline biosynthesis	HumanCyc	1	C00082	16 (16)	0.0682	0.526
Thyroxine biosynthesis	Reactome	1	C00082	16 (16)	0.0682	0.526
Oxidative phosphorylation - Homo sapiens (human)	KEGG	1	C00122	16 (16)	0.0682	0.526
isoleucine degradation	HumanCyc	1	C00407	16 (16)	0.0682	0.526
Neurotransmitter Receptor Binding And Downstream Transmission In The Postsynaptic Cell	Wikipathways	1	C00037	16 (16)	0.0682	0.526
Pyruvate metabolism	Reactome	1	C00022	16 (16)	0.0682	0.526
Heme Biosynthesis	Wikipathways	1	C00037	16 (16)	0.0682	0.526
urea cycle	HumanCyc	1	C00122	17 (17)	0.0723	0.547
Tyrosine hydroxylase deficiency	SMPDB	1	C00082	17 (18)	0.0723	0.547
Mitochondrial Electron Transport Chain	SMPDB	1	C00122	17 (17)	0.0723	0.547
Catecholamine Biosynthesis	SMPDB	1	C00082	17 (18)	0.0723	0.547
Aromatic L-Aminoacid Decarboxylase Deficiency	SMPDB	1	C00082	17 (18)	0.0723	0.547
Catecholamine biosynthesis	Reactome	1	C00082	17 (18)	0.0723	0.547
Developmental Biology	Reactome	1	C00037	17 (18)	0.0723	0.547
heme biosynthesis	HumanCyc	1	C00037	17 (17)	0.0723	0.547
4-hydroxybenzoate biosynthesis	HumanCyc	1	C00082	17 (17)	0.0723	0.547
Neurotransmitter Receptor Binding And Downstream Transmission In The Postsynaptic Cell	Reactome	1	C00037	18 (18)	0.0764	0.576
Glycerophospholipid Biosynthetic Pathway	Wikipathways	1	C00065	18 (25)	0.0764	0.576
glycolysis	HumanCyc	1	C00022	19 (20)	0.0805	0.6
Fatty Acid Biosynthesis	SMPDB	1	C00164	19 (31)	0.0805	0.6
Threonine and 2-Oxobutanoate Degradation	SMPDB	1	C00188	19 (19)	0.0805	0.6
Butyrate Metabolism	SMPDB	1	C00164	19 (19)	0.0805	0.6
inosine-5_-phosphate biosynthesis	HumanCyc	1	C00122	19 (19)	0.0805	0.6
leucine degradation	HumanCyc	1	C00164	20 (20)	0.0846	0.624
Sialic acid metabolism	Reactome	1	C00022	20 (27)	0.0846	0.624
valine degradation	HumanCyc	1	C00183	20 (20)	0.0846	0.624
Carnitine Synthesis	SMPDB	1	C00037	20 (20)	0.0846	0.624
5-aminoimidazole ribonucleotide biosynthesis	HumanCyc	1	C00037	20 (20)	0.0846	0.624
Synthesis of Leukotrienes (LT) and Eoxins (EX)	Reactome	1	C00037	21 (28)	0.0886	0.649
Pantothenate and CoA Biosynthesis	SMPDB	1	C00097	21 (21)	0.0886	0.649
Urea cycle	Reactome	1	C00122	21 (21)	0.0886	0.649
Vitamin B5 - CoA biosynthesis from pantothenate	EHMN	1	C00097	21 (21)	0.0886	0.649
Neurotransmitter Clearance In The Synaptic Cleft	Reactome	1	C05330	22 (22)	0.0927	0.671
Transfer of Acetyl Groups into Mitochondria	SMPDB	1	C00022	22 (22)	0.0927	0.671
TCA cycle	HumanCyc	1	C00122	22 (23)	0.0927	0.671
Free fatty acid receptors	Reactome	1	C00163	22 (24)	0.0927	0.671
Neurotransmitter Clearance In The Synaptic Cleft	Wikipathways	1	C05330	22 (22)	0.0927	0.671
AMPK signaling pathway - Homo sapiens (human)	KEGG	1	C00022	23 (23)	0.0967	0.696
Ion channel transport	Reactome	1	C00037	23 (24)	0.0967	0.696
TCA Cycle	Wikipathways	1	C00122	23 (24)	0.0967	0.696
Glycolysis	SMPDB	1	C00022	24 (24)	0.101	0.716
Glycogenosis_ Type VII. Tarui disease	SMPDB	1	C00022	24 (24)	0.101	0.716
Fanconi-bickel syndrome	SMPDB	1	C00022	24 (24)	0.101	0.716
Glycolysis	Reactome	1	C00022	24 (24)	0.101	0.716
Recycling of bile acids and salts	Reactome	1	C00037	24 (24)	0.101	0.716
Tetrahydrobiopterin (BH4) synthesis_ recycling_ salvage and regulation	Reactome	1	C00079	24 (27)	0.101	0.716
Porphyrin and chlorophyll metabolism - Homo sapiens (human)	KEGG	2	C00037;C00188	124 (124)	0.102	0.722
Sphingolipid metabolism - Homo sapiens (human)	KEGG	1	C00065	25 (25)	0.105	0.74
gluconeogenesis	HumanCyc	1	C00022	25 (26)	0.105	0.74
Neuroactive ligand-receptor interaction - Homo sapiens (human)	KEGG	2	C00099;C00037	128 (128)	0.107	0.757
Heme biosynthesis	Reactome	1	C00037	26 (28)	0.109	0.765
Cobalamin (Cbl_ vitamin B12) transport and metabolism	Reactome	1	C05330	27 (28)	0.113	0.784
Signaling by Retinoic Acid	Reactome	1	C00022	27 (28)	0.113	0.784
Carbohydrate digestion and absorption - Homo sapiens (human)	KEGG	1	C00163	27 (27)	0.113	0.784
Leukotriene metabolism	EHMN	1	C00037	27 (27)	0.113	0.784
Pathways in cancer - Homo sapiens (human)	KEGG	1	C00122	27 (27)	0.113	0.784
Citric acid cycle (TCA cycle)	Reactome	1	C00122	27 (27)	0.113	0.784
Methylation	Reactome	1	C05330	28 (30)	0.116	0.806
Selenoamino Acid Metabolism	SMPDB	1	C00065	28 (28)	0.116	0.806
Dopamine metabolism	Wikipathways	1	C00082	28 (31)	0.116	0.806
Transport of glucose and other sugars_ bile salts and organic acids_ metal ions and amine compounds	Wikipathways	1	C00037	29 (29)	0.12	0.83
Iron uptake and transport	Wikipathways	1	C00037	29 (31)	0.12	0.83
superpathway of purine nucleotide salvage	HumanCyc	1	C00122	30 (30)	0.124	0.855
Neurotransmitter Release Cycle	Reactome	1	C00099	31 (31)	0.128	0.874
Sphingolipid de novo biosynthesis	Reactome	1	C00065	31 (31)	0.128	0.874
Glycolysis / Gluconeogenesis - Homo sapiens (human)	KEGG	1	C00022	31 (31)	0.128	0.874
Metabolism of nitric oxide	Wikipathways	1	C00079	31 (35)	0.128	0.874
beta-Alanine metabolism - Homo sapiens (human)	KEGG	1	C00099	31 (31)	0.128	0.874
Sjogren Larsson Syndrome	SMPDB	1	C00022	32 (32)	0.132	0.886
Sialuria or French Type Sialuria	SMPDB	1	C00022	32 (32)	0.132	0.886
Amino Sugar Metabolism	SMPDB	1	C00022	32 (32)	0.132	0.886
Tay-Sachs Disease	SMPDB	1	C00022	32 (32)	0.132	0.886
Salla Disease/Infantile Sialic Acid Storage Disease	SMPDB	1	C00022	32 (32)	0.132	0.886
Metabolism of nitric oxide	Reactome	1	C00079	32 (35)	0.132	0.886
G(M2)-Gangliosidosis: Variant B_ Tay-sachs disease	SMPDB	1	C00022	32 (32)	0.132	0.886
eNOS activation and regulation	Reactome	1	C00079	32 (35)	0.132	0.886
Gluconeogenesis	Reactome	1	C00022	33 (33)	0.136	0.902
Carnosinuria_ carnosinemia	SMPDB	1	C00099	33 (34)	0.136	0.902
Ureidopropionase deficiency	SMPDB	1	C00099	33 (34)	0.136	0.902
GABA-Transaminase Deficiency	SMPDB	1	C00099	33 (34)	0.136	0.902
Beta-Alanine Metabolism	SMPDB	1	C00099	33 (34)	0.136	0.902
Propanoate metabolism	EHMN	1	C00163	33 (33)	0.136	0.902
Gluconeogenesis	SMPDB	1	C00022	34 (34)	0.14	0.914
Glycogenosis_ Type IA. Von gierke disease	SMPDB	1	C00022	34 (34)	0.14	0.914
Glycogenosis_ Type IC	SMPDB	1	C00022	34 (34)	0.14	0.914
Glycogen Storage Disease Type 1A (GSD1A) or Von Gierke Disease	SMPDB	1	C00022	34 (34)	0.14	0.914
Triosephosphate isomerase	SMPDB	1	C00022	34 (34)	0.14	0.914
Fructose-1_6-diphosphatase deficiency	SMPDB	1	C00022	34 (34)	0.14	0.914
Phosphoenolpyruvate carboxykinase deficiency 1 (PEPCK1)	SMPDB	1	C00022	34 (34)	0.14	0.914
Glycogenosis_ Type IB	SMPDB	1	C00022	34 (34)	0.14	0.914
Pentose phosphate pathway - Homo sapiens (human)	KEGG	1	C00022	35 (35)	0.144	0.932
Metabolism of porphyrins	Reactome	1	C00037	35 (37)	0.144	0.932
Metabolism of porphyrins	Wikipathways	1	C00037	35 (37)	0.144	0.932
Glycerophospholipid Biosynthetic Pathway	Wikipathways	1	C00065	35 (51)	0.144	0.932
TCA cycle	EHMN	1	C00122	36 (36)	0.147	0.953
Gastrin-CREB signalling pathway via PKC and MAPK	Wikipathways	1	C00163	36 (40)	0.147	0.953
Amine-derived hormones	Reactome	1	C00082	37 (38)	0.151	0.976
Sphingolipid Metabolism	SMPDB	1	C00065	38 (39)	0.155	0.988
Gaucher Disease	SMPDB	1	C00065	38 (39)	0.155	0.988
Globoid Cell Leukodystrophy	SMPDB	1	C00065	38 (39)	0.155	0.988
Metachromatic Leukodystrophy (MLD)	SMPDB	1	C00065	38 (39)	0.155	0.988
Fabry disease	SMPDB	1	C00065	38 (39)	0.155	0.988
Krabbe disease	SMPDB	1	C00065	38 (39)	0.155	0.988
Selenoamino acid metabolism	EHMN	1	C00065	38 (38)	0.155	0.988
Histidine Metabolism	SMPDB	1	C00099	39 (40)	0.159	0.999
Hereditary Coproporphyria (HCP)	SMPDB	1	C00037	39 (39)	0.159	0.999
Porphyria Variegata (PV)	SMPDB	1	C00037	39 (39)	0.159	0.999
Congenital Erythropoietic Porphyria (CEP) or Gunther Disease	SMPDB	1	C00037	39 (39)	0.159	0.999
Acute Intermittent Porphyria	SMPDB	1	C00037	39 (39)	0.159	0.999
Histidinemia	SMPDB	1	C00099	39 (40)	0.159	0.999
Porphyrin Metabolism	SMPDB	1	C00037	39 (39)	0.159	0.999
Gastrin-CREB signalling pathway via PKC and MAPK	Reactome	1	C00163	42 (46)	0.17	1
bile acid biosynthesis_ neutral pathway	HumanCyc	1	C00037	42 (44)	0.17	1
G alpha (q) signalling events	Reactome	1	C00163	42 (46)	0.17	1
Glucose metabolism	Reactome	1	C00022	43 (43)	0.173	1
Aminosugars metabolism	EHMN	1	C00022	43 (43)	0.173	1
Terpenoid backbone biosynthesis - Homo sapiens (human)	KEGG	1	C00022	45 (45)	0.181	1
Pyruvate Dehydrogenase Complex Deficiency	SMPDB	1	C00022	46 (46)	0.184	1
Primary hyperoxaluria II_ PH2	SMPDB	1	C00022	46 (46)	0.184	1
Pyruvate kinase deficiency	SMPDB	1	C00022	46 (46)	0.184	1
Leigh Syndrome	SMPDB	1	C00022	46 (46)	0.184	1
Pyruvate Decarboxylase E1 Component Deficiency (PDHE1 Deficiency)	SMPDB	1	C00022	46 (46)	0.184	1
Pyruvate Metabolism	SMPDB	1	C00022	46 (46)	0.184	1
Primary bile acid biosynthesis - Homo sapiens (human)	KEGG	1	C00037	47 (47)	0.188	1
Ascorbate and aldarate metabolism - Homo sapiens (human)	KEGG	1	C00022	47 (47)	0.188	1
Synthesis of substrates in N-glycan biosythesis	Reactome	1	C00022	47 (55)	0.188	1
Porphyrin metabolism	EHMN	1	C00037	48 (48)	0.192	1
Synthesis of bile acids and bile salts via 7alpha-hydroxycholesterol	Reactome	1	C00037	51 (51)	0.202	1
Glycolysis and Gluconeogenesis	EHMN	1	C00022	52 (52)	0.206	1
Lysine metabolism	EHMN	1	C00037	53 (53)	0.21	1
Metabolism of lipids and lipoproteins	Reactome	3	C00065;C00037;C00164	365 (447)	0.213	1
Signal Transduction	Reactome	2	C00163;C00022	198 (231)	0.215	1
Pentose and glucuronate interconversions - Homo sapiens (human)	KEGG	1	C00022	55 (55)	0.217	1
Glycosphingolipid metabolism	EHMN	1	C00065	55 (55)	0.217	1
Sphingolipid metabolism	Wikipathways	1	C00065	55 (58)	0.217	1
Sphingolipid metabolism	Reactome	1	C00065	56 (58)	0.22	1
Glycerophospholipid biosynthesis	Wikipathways	1	C00065	56 (64)	0.22	1
Pyrimidine Metabolism	SMPDB	1	C00099	57 (57)	0.224	1
UMP Synthase Deiciency (Orotic Aciduria)	SMPDB	1	C00099	57 (57)	0.224	1
MNGIE (Mitochondrial Neurogastrointestinal Encephalopathy)	SMPDB	1	C00099	57 (57)	0.224	1
Beta Ureidopropionase Deficiency	SMPDB	1	C00099	57 (57)	0.224	1
Dihydropyrimidinase Deficiency	SMPDB	1	C00099	57 (57)	0.224	1
superpathway of tryptophan utilization	HumanCyc	1	C00097	58 (70)	0.227	1
Glycerophospholipid biosynthesis	Reactome	1	C00065	58 (63)	0.227	1
Synthesis of bile acids and bile salts	Reactome	1	C00037	60 (73)	0.234	1
Bile Acid Biosynthesis	SMPDB	1	C00037	61 (61)	0.237	1
27-Hydroxylase Deficiency	SMPDB	1	C00037	61 (61)	0.237	1
Cerebrotendinous Xanthomatosis (CTX)	SMPDB	1	C00037	61 (61)	0.237	1
Zellweger Syndrome	SMPDB	1	C00037	61 (61)	0.237	1
Familial Hypercholanemia (FHCA)	SMPDB	1	C00037	61 (61)	0.237	1
Congenital Bile Acid Synthesis Defect Type III	SMPDB	1	C00037	61 (61)	0.237	1
Congenital Bile Acid Synthesis Defect Type II	SMPDB	1	C00037	61 (61)	0.237	1
Biosynthesis of the N-glycan precursor (dolichol lipid-linked oligosaccharide_ LLO) and transfer to a nascent protein	Reactome	1	C00022	62 (70)	0.241	1
Arachidonic acid metabolism	Wikipathways	1	C00037	63 (78)	0.244	1
Bile acid and bile salt metabolism	Reactome	1	C00037	65 (78)	0.251	1
Phospholipid metabolism	Reactome	1	C00065	66 (71)	0.254	1
Pyrimidine metabolism - Homo sapiens (human)	KEGG	1	C00099	66 (66)	0.254	1
Metabolism of carbohydrates	Wikipathways	1	C00022	66 (69)	0.254	1
Class A/1 (Rhodopsin-like receptors)	Reactome	1	C00163	67 (74)	0.258	1
Arachidonic acid metabolism	Reactome	1	C00037	80 (102)	0.3	1
Fatty acid_ triacylglycerol_ and ketone body metabolism	Wikipathways	1	C00164	81 (89)	0.303	1
Defective ALG2 causes ALG2-CDG (CDG-1i)	Reactome	1	C00022	84 (94)	0.312	1
Defective DPAGT1 causes DPAGT1-CDG (CDG-1j) and CMSTA2	Reactome	1	C00022	84 (94)	0.312	1
Defective ALG1 causes ALG1-CDG (CDG-1k)	Reactome	1	C00022	84 (94)	0.312	1
Defective ALG11 causes ALG11-CDG (CDG-1p)	Reactome	1	C00022	84 (94)	0.312	1
Asparagine N-linked glycosylation	Reactome	1	C00022	84 (94)	0.312	1
Defective RFT1 causes RFT1-CDG (CDG-1n)	Reactome	1	C00022	84 (94)	0.312	1
Defective MPDU1 causes MPDU1-CDG (CDG-1f)	Reactome	1	C00022	84 (94)	0.312	1
Defective ALG8 causes ALG8-CDG (CDG-1h)	Reactome	1	C00022	84 (94)	0.312	1
Defective ALG6 causes ALG6-CDG (CDG-1c)	Reactome	1	C00022	84 (94)	0.312	1
Defective ALG14 causes congenital myasthenic syndrome (ALG14-CMS)	Reactome	1	C00022	84 (94)	0.312	1
Diseases associated with N-glycosylation of proteins	Reactome	1	C00022	84 (94)	0.312	1
Defective ALG9 causes ALG9-CDG (CDG-1l)	Reactome	1	C00022	84 (94)	0.312	1
Defective ALG3 causes ALG3-CDG (CDG-1d)	Reactome	1	C00022	84 (94)	0.312	1
Defective ALG12 causes ALG12-CDG (CDG-1g)	Reactome	1	C00022	84 (94)	0.312	1
Defective MAN1B1 causes MRT15	Reactome	1	C00022	84 (94)	0.312	1
Defective MGAT2 causes MGAT2-CDG (CDG-2a)	Reactome	1	C00022	84 (94)	0.312	1
Defective B4GALT1 causes B4GALT1-CDG (CDG-2d)	Reactome	1	C00022	84 (94)	0.312	1
Defective MOGS causes MOGS-CDG (CDG-2b)	Reactome	1	C00022	84 (94)	0.312	1
Fatty acid_ triacylglycerol_ and ketone body metabolism	Reactome	1	C00164	85 (91)	0.315	1
Ubiquinone and other terpenoid-quinone biosynthesis - Homo sapiens (human)	KEGG	1	C00082	90 (90)	0.33	1
Purine metabolism - Homo sapiens (human)	KEGG	1	C00037	92 (92)	0.336	1
Metabolism of carbohydrates	Reactome	1	C00022	100 (120)	0.36	1
Myoclonic epilepsy of Lafora	Reactome	1	C00022	100 (120)	0.36	1
Glycogen storage diseases	Reactome	1	C00022	100 (120)	0.36	1
GPCR downstream signaling	Wikipathways	1	C00163	101 (121)	0.363	1
GPCR ligand binding	Wikipathways	1	C00163	106 (125)	0.377	1
GPCR downstream signaling	Reactome	1	C00163	107 (126)	0.38	1
Diseases of glycosylation	Reactome	1	C00022	109 (139)	0.386	1
GPCR ligand binding	Reactome	1	C00163	110 (129)	0.388	1
Defective ACTH causes Obesity and Pro-opiomelanocortinin deficiency (POMCD)	Reactome	1	C00163	110 (129)	0.388	1
Post-translational protein modification	Reactome	1	C00022	113 (126)	0.397	1
Signaling by GPCR	Reactome	1	C00163	134 (153)	0.452	1
Metabolism of proteins	Reactome	1	C00022	148 (163)	0.485	1

## Sheet: MetaboAnalyst_ORA_top
KEGG pathway	Hits	Total	P-value	FDR	Impact
Glycine, serine and threonine metabolism	8	48	2.9033e-10	2.3226e-08	0.50503
Aminoacyl-tRNA biosynthesis	7	75	3.262e-07	1.3048e-05	0.05634
Phenylalanine metabolism	5	45	9.5353e-06	0.00025427	0.16781
Pantothenate and CoA biosynthesis	4	27	2.7092e-05	0.00054184	0.07286
Propanoate metabolism	4	35	7.806e-05	0.001249	0.11348
Thiamine metabolism	3	24	0.00054081	0.0072108	0
Phenylalanine, tyrosine and tryptophan biosynthesis	3	27	0.00077136	0.0077136	0.008
Valine, leucine and isoleucine biosynthesis	3	27	0.00077136	0.0077136	0.03498
Tyrosine metabolism	4	76	0.0015988	0.013432	0.04724
Arginine and proline metabolism	4	77	0.001679	0.013432	0.03799
Nitrogen metabolism	3	39	0.0022866	0.016408	0
Butanoate metabolism	3	40	0.0024612	0.016408	0.14317
Nicotinate and nicotinamide metabolism	3	44	0.0032419	0.01995	0
Cyanoamino acid metabolism	2	16	0.0053172	0.030384	0
Cysteine and methionine metabolism	3	56	0.0064377	0.033616	0.15531
Sulfur metabolism	2	18	0.0067233	0.033616	0.03307
Taurine and hypotaurine metabolism	2	20	0.0082802	0.036801	0.02158
Citrate cycle (TCA cycle)	2	20	0.0082802	0.036801	0.10708
Alanine, aspartate and glutamate metabolism	2	24	0.01183	0.049811	0.00285

## Sheet: MetaboAnalyst_ORA_raw
	Total	Expected	Hits	Raw p	-log(p)	Holm adjust	FDR	Impact
Glycine, serine and threonine metabolism	48	0.33901	8	2.9033e-10	21.96	2.3226e-08	2.3226e-08	0.50503
Aminoacyl-tRNA biosynthesis	75	0.52971	7	3.262e-07	14.936	2.577e-05	1.3048e-05	0.05634
Phenylalanine metabolism	45	0.31782	5	9.5353e-06	11.561	0.00074375	0.00025427	0.16781
Pantothenate and CoA biosynthesis	27	0.19069	4	2.7092e-05	10.516	0.0020861	0.00054184	0.07286
Propanoate metabolism	35	0.2472	4	7.806e-05	9.458	0.0059326	0.001249	0.11348
Thiamine metabolism	24	0.16951	3	0.00054081	7.5224	0.040561	0.0072108	0
Phenylalanine, tyrosine and tryptophan biosynthesis	27	0.19069	3	0.00077136	7.1674	0.05708	0.0077136	0.008
Valine, leucine and isoleucine biosynthesis	27	0.19069	3	0.00077136	7.1674	0.05708	0.0077136	0.03498
Tyrosine metabolism	76	0.53677	4	0.0015988	6.4385	0.11511	0.013432	0.04724
Arginine and proline metabolism	77	0.54383	4	0.001679	6.3895	0.11921	0.013432	0.03799
Nitrogen metabolism	39	0.27545	3	0.0022866	6.0807	0.16006	0.016408	0
Butanoate metabolism	40	0.28251	3	0.0024612	6.0071	0.16982	0.016408	0.14317
Nicotinate and nicotinamide metabolism	44	0.31076	3	0.0032419	5.7316	0.22045	0.01995	0
Cyanoamino acid metabolism	16	0.113	2	0.0053172	5.2368	0.35625	0.030384	0
Cysteine and methionine metabolism	56	0.39551	3	0.0064377	5.0456	0.42489	0.033616	0.15531
Sulfur metabolism	18	0.12713	2	0.0067233	5.0022	0.43701	0.033616	0.03307
Taurine and hypotaurine metabolism	20	0.14125	2	0.0082802	4.7939	0.52993	0.036801	0.02158
Citrate cycle (TCA cycle)	20	0.14125	2	0.0082802	4.7939	0.52993	0.036801	0.10708
Alanine, aspartate and glutamate metabolism	24	0.16951	2	0.01183	4.4371	0.73346	0.049811	0.00285
Methane metabolism	34	0.24013	2	0.02307	3.7692	1	0.092281	0.01751
Glutathione metabolism	38	0.26838	2	0.028436	3.5601	1	0.10833	0
Valine, leucine and isoleucine degradation	40	0.28251	2	0.03129	3.4644	1	0.11378	0
Synthesis and degradation of ketone bodies	6	0.042376	1	0.041678	3.1778	1	0.14497	0.7
Sphingolipid metabolism	25	0.17657	1	0.16313	1.8132	1	0.52906	0
Porphyrin and chlorophyll metabolism	104	0.73452	2	0.16533	1.7998	1	0.52906	0
beta-Alanine metabolism	28	0.19776	1	0.18093	1.7097	1	0.54142	0.25694
Glycolysis or Gluconeogenesis	31	0.21894	1	0.19837	1.6176	1	0.54142	0.0953
Pentose phosphate pathway	32	0.22601	1	0.20411	1.5891	1	0.54142	0
Vitamin B6 metabolism	32	0.22601	1	0.20411	1.5891	1	0.54142	0.01914
Pyruvate metabolism	32	0.22601	1	0.20411	1.5891	1	0.54142	0.18254
Terpenoid backbone biosynthesis	33	0.23307	1	0.2098	1.5616	1	0.54142	0
Ubiquinone and other terpenoid-quinone biosynthesis	36	0.25426	1	0.22666	1.4843	1	0.56666	0
Ascorbate and aldarate metabolism	45	0.31782	1	0.27524	1.2901	1	0.65288	0.01617
Lysine degradation	47	0.33195	1	0.28564	1.253	1	0.65288	0
Primary bile acid biosynthesis	47	0.33195	1	0.28564	1.253	1	0.65288	0.00822
Glyoxylate and dicarboxylate metabolism	50	0.35314	1	0.30097	1.2007	1	0.66882	0
Pentose and glucuronate interconversions	53	0.37432	1	0.31599	1.152	1	0.68323	0
Pyrimidine metabolism	60	0.42376	1	0.34987	1.0502	1	0.73657	0
Purine metabolism	92	0.64977	1	0.48561	0.72235	1	0.99612	0
